# Supplementary material for: Utility of a Sequence-Independent, Single-Primer-Amplification (SISPA) and Nanopore Sequencing Approach for Detection and Characterization of Tick-Borne Viral Pathogens
Source: Viruses. 2021 Jan 29;13(2):203. doi: 10.3390/v13020203 (PMC7911436; doi:10.3390/v13020203)
Supplement: Supplementary file 1 [file viruses-13-00203-s001.zip]

Archive with 3 entries (3 files):
- Figure S1.fas
- Figure S2.pdf
- Figure S3.pdf
