# Supplementary material for: Utility of a Sequence-Independent, Single-Primer-Amplification (SISPA) and Nanopore Sequencing Approach for Detection and Characterization of Tick-Borne Viral Pathogens
Source: Viruses. 2021 Jan 29;13(2):203. doi: 10.3390/v13020203 (PMC7911436; doi:10.3390/v13020203)
Supplement: Supplementary file 1 [file viruses-13-00203-s001.zip › Figure S1.fas]

>MN811032.1 Crimean-Congo hemorrhagic fever orthonairovirus isolate CAP11 RNA-dependent RNA polymerase gene, complete cds
TATCCACATTGTCACTGGTGGCATAGACAGCAGGCCTTGACCTTTGTTAAACAATGGAGT
TCTTGAGGAGTCTTGACTGGACCCAAGTGCTGGCTGGTCAATATGTGACTAATCCCAGAT
TCAGCATATCTGACTACTTTGAAATTGTTCGACAGCCTGGTGATGGAAACTGTTTCTACC
ACAGCATAGCGGAGCTGACCATGCCGAACAAGACAGACCACTCATATCATAACATCAAGC
ACATAACCAAAACAGCAGCACAGAAATACTATTTGGATGAGCCTGAGGCCAAGCTTGTCG
GTCTCAGTCTAGAGGACTACCTCCAGAGGATGTCATCTGACAATGAATGGGGCTCCACTC
TTGAAGCATCTATGCTGGCAAAGGAAATGGGCATAACTATCATCATCTGGACTGTAACAG
CCAATGATGAAGTGGAAGCTGGCATCAAATTCGGGGAGGGTGATGTGTTCACAGCTGTGA
ACCTCCTGCACTCAGGGCAAACACATTTTGATGCACTCAGAGTACTGCCACAGCTTGAGA
CTGATGCTAGAGGAACACTAAGCCTAGTGGACAGGGTTATAGCTGTAGACCAGCTAACAT
CATCATCTAGTGATGAGCCACAAGGCTACGAAGACCTTGCCTTAGCACTTGCAGACACAG
AGGAACCACGCAGGCGAACAAGCCTGGATGAGGTTACTTTGTCTAGAAGACAGGCAGAAG
TGCTTAGACAGAAAGCATCTCAACTTTCCAAGCTAGTCAACAAAAGCCAAAACATACCTA
CCAGAGTTGGTAGGGTTTTAGATTGCATGTTCAACTGCAAGTTGTGTGTTGAGATAACCT
CCGAGACTCTCATGCTGAGGCCAGAATCAAAAGAAAGAATTGGGGAAGTCATGTCACTGC
GACAGCTAGGACATAAACTGCTGACAAGAGACAAGCAGATCAAGCAAGAATTTTCCAGAA
TGAAATTACATGTCACCAAGGACCTGCTTGATCACCTGGATGTTGGTGGGCTGCTTAGAG
CTGCCTTTCCAGGAACAGGGATTGAAAGGCATATGCAGCTGCTTCATTCTGAAATGATAC
TGGACATCTGCACTGTGTCTCTTGGAGTGATGTTATCCACTTTCCTGTATGGCTCTAATA
ATAAAAACAAGAAGAAGTTTATAACAAATTGCCTGCTAAGCACTGCACTGTCAGGAAAGA
AAGTGTTTAAAGTACTTGGAAGCCTGAGCAACGAATTACTGTACAAGGCACCTAGGAAAG
CTCTTACAATCGTCTGCAGCGCCCTATTTGGAAAGCAAATAAACAAACTGCAGAACTGTT
TCAGGACCATCAGTCCTGTCAGTCTGCTTGCACTTAGAAACTTGGATTTTGATTGTCTTA
GTGTGCAGGACTACAACGGCATGATAGAGAACATGTCAAAGCTAGACAACACAGATGTTG
AGTTCAATCACAGAGAGATAGCTGATCTCAACCAACTCACATCTCGGCTTATCACATTGA
GAAAAGAAAAGGACACTGACCTACTTAAACAATGGTTCCCAGAGGACAGTTTAACTCATA
GATGTATGAGAAGTGTCACGAATGCAGAAGAGCATGTAATATCTGAGTTTTTCAAGAAGA
AGGACATCATGAAGTTTATCAGCACTTCTGGCAGAGCGATGAGTGCTGGCAAGATTGGCA
ATGTGTTATCTTATGCGCACAATCTATACCTGAGCAAAACCAGTCTGAACATGTCCTCAG
AGGATATCTCACAGCTCTTAATAGAAATCAAAAGGCTATATGCCTTGCAAGAAGACTCTG
AAGTCGAACCTATAGCAATAATCTGTGATGGTATAGAAAGCAACATGAGGCAACTTTTCG
CAATATTACCACCTGATTGTGCAAGAGAGTGCGAGGTCCTCTTTGATGATATCAGAAACT
CACCTACCCACAGTACTGCATGGAAACATGCCCTTCGCCTAAAAGGAACTGCATATGAAG
GCCTGTTTGCAAATTGCTATGGTTGGCAATACATCCCAGAAGACATCAAACCGAGTCTAA
CAATGTTGATACAGACCTTGTTCCCTGATAAGTTTGAAGAATTCTTAGACAGGACCCAAT
TGCATCCAGAGTTCAGGGACCTGACACCTGATTTCTCATTAACACAGAAAGTACATTTTA
AAAGAAATCAGATACCTAGTGTTGAAAATGTGCAAGTCTCAATTGATGCAACACTACCCG
AGTCCGTTGAAGCAGTCCCTGTTACAGAAAGAAAGATGTTTCCGCTGCCAGAAACCCCGC
TTAGTGAGGTTCACTCTATAGAGAGAATTATGGAGAACTTCACCCGACTTATGTGTGACG
CAAGGCCTTCTGGAGTGAAAGAGGGCACAGAGCAGGTAGGGCAGCCTACTTCACAGGGCA
CTGATGAGCCCGGCAACACTAGTGTTCTCTCTTTCAAGGACTATAGAGAAAGAGGCATAG
TTGAGGAAAACCACATGAGATTCAGCGAAGAGGACCAACTTGAAAAAAGACAGCTGCTGC
TTGTTGAGGTTGGGTTCCAAACTGACATTGATGGAAAAATAAGAACAGACCACAAGAAGT
GGAAAGACATTCTTAAATTACTGGAGTTATTAGGAATTAAATGTTCATTTATTGCATGTG
CAGATTGTTCATCAACCCCACCCGACAGGTGGTGGATAAAAGAGGATAAAGTGCGCATCT
TAAAAAACTCAGTCAGCTTCCTTTTCAACAAACTTTCCAGAAATTCACCTACTGAGGTTA
CAGACATAGTCGTCGGAGCTATAAGCACCCAGAAAGTTAGGAGCTATCTTAAGGCAGGCA
CTGCAACAAAGACACCTGTTTCAACTAAAGATGTTTCTGAAACTTGGGAGAAGATGAAAG
GGCACATACTCAGTAGGCCAACAGGCTTAATGCTGCCCAACAACCTTGAGCAGGCAATGC
GTAAAGGCCTGGTCGAAGGTGTTGTTATTTCCAAAGAGGGTTCAGAACTTTGCATTAATA
TGTTGAAAGAGAACATGGATAGGATCACCGACGAGTTTGAACAGACAAAGTACAAGCATG
AGCTCACACAGAACGTTGTAACAGGTGAAAAAATGCTGTTGAGCTGGCTAACTGAGGATG
TCAAATCAGCAAGGTGCAGTGAATGCCTCAATGCAATTAAGAAGGCCGTTGAAGAAACTA
CCAACCTGTCAGAAAAGATTGAATTACTTGCTTACAATATGCAGCTCACCAGTCATTGTG
GCAATTGTCATCCTAGTGGCGTTAGCATCAACAACATATCTAACGTGGACAAGAGGTGTC
CTTGTGTTGAAGTTGTCAATCACTGTGAAAACAGAGGCTTTGAGGATAGCAACGAATGCT
TAACTGACTTAGACAGGCTTGTTAGGCTCACATTACCAGGGAAAACAGAGAAGGAAAGAA
GAATCAAGCGCAATGTAGAGTACCTTATAAAACTGATGATGAGCATGTCGGGTATTGATT
GTATAAAATACCCGACAGGACAACTCATCACACACGGGAAAGTTGCTGCAAAGCTCAAAG
ACGGAAGCCTAAGAGATAAGAGTGAAGAGAATCAGAGGCTGGCTGAAAGGATTGACATTG
TTAAAAAAGAACTCTCTGAAGCTAAGCTGAAAGATTACTCCACTTATGCAAAAGGAGTAA
TTTCCAACTCTCTTAAGAACATTTCGAAGCAGAGCAGATCAAAGTGTTCTGTTCCAAGAT
CCTGGCTCGAAAAGATACTCTTCGACTTAAAGGTGCCCACCAAAGATGAAGAAGTTCTCA
TTAACATTAGAAACTCCTTGAAGGCCAGGTCTGAATTTGTTAGAAACAACGATAAATTAC
TCATAAGGTCAAAGGAGGAGCTAAGGAAGTACTTTGATACTCACACTACTAAGCTGAAGA
AGAACAGACAGCCAACACCTTTCCAAGTCGATTGCATATTATTCAAGGAAGTTGCAGCAG
AATGTATGAAAAGATACATGAGCACACCATACGAGGGGATCGTGGACACCCTGGTTTCAC
TTATAAATGTCCTAACAAGATTCGTTTGGTTTCAGGAAGTTGTGTTATATGGTAAAATCT
GTGAAACCTTCTTGAGGTGCTGTACAGAGTTCAACAGGTCAGGTATTAAGCTGGTTAAGG
TAAGGCACTGTGACATAAACCTCTCTGTTAAATTGCCCTCAAACAAGAAGGAGAACATGC
TATGCTGCATTTACAGCAATAATATGGAACTTTTGAAAGGCCCTTTCTACTTAAATAGAA
GACAGGCTGTCCTAGGTTCATCATACCTCTACATTGTGGTTACACTATACATTCAGGTGC
TACAGCAGTATAGATGTTTGGAGGTAATCAACAGCGTAAGCGACAAAATGCTACAGGACA
TAGAAAATCACTCCATGACTCTATCAGAGGATGCATTGAAAGAGCTCACTGCTGCCTTAG
AAGGTAGATTTGAAGCATCATACAAGATACGCTCTGCAAGGTGTAGAGCAAGCGGAAACT
TCCTAAATAGGAGCAGCAGGGATCACTTCGTTAGTGTCTTTTCTGGGCTGAACCTAGTTT
ACGGCTTCCTCATGAAGGATAACCTACTTGCAAACTCCCAACAACAGAACAAACAATTAC
AAATGCTTAGATTCGGCATGCTCGCAGGGCTCAGCAGACTTGTTTGTCCAGGTGAGCTTG
GAAAGAAGTTCTCGACAAGTTGCAGAAGAATCGAGGATAACATTGCCAGGCTATACTTAC
AAACAACTGTCTACTGTTCGGTTAGGGATGTGGAGGAAAATGTGAAGCACTGGAAGTTGA
AGGACTTGTGCCCTGATGCAACCATACCCTGCTTTACTGTTTATGGCACTTTCGTCAACA
GTGACAGGCAGCTAATATTTGACATCTACAATGTACATATTTATAACAAGGAAATGGACA
ACTTTGATGAAGGGTGTATCAGTGTCCTAGAAGAAACTGCTGAAAGACACATGCTCTGGG
AGCTTGATCTGATGAACTCACTCTGCTCTGATGAGAGGAGAGATGAGAGAACTGCAAGGT
TACTGTTAGGCTGCCCTAATGTTAGAAAGGCTGCAAACAAGGAAGGAAAAAAGTTGATGA
AGTTAAGTGATGACGCGTCCACTGACACAAACAGCATCGCTTCAGAGGTGTCAGATAGGA
GGTCTTATAGCTCAAGCAAGAGTAGGATCCGTAGTATTTTCGGAAGGTACAACTCTCAGA
AGAAGCCCTTTGAGCTAAGGTCAGGTCTCGAGGTGTTCAACGACCCGTTTAATGACTATC
AACAAGCTATCACTGACGTGTGTCAGTTCTCTGAGTACACTCCCAGCAGAGACAGTGTTT
TGAAAGATTGCCTCCAAATCATACGGAAGAATCCCAGTCACACCATGGGTTCTTTTGAAC
TAATACAGGCAGTATCTGAGTTTGGCATGAGCAAATATCCTCCAGAAAACATAGACAAGG
CAAGAAGGGATCCAAAAAACTGGGTTAGCATATCTGAAGTCACGGAGACAACAAGCATAG
TTGCCTCACCAAAAACACACATGATGTTGAAAGACTGCTTTAAAATCATCCTTGGAACAG
AGAATAAGAAGATAGTCAAAATGCTTCGAGGAAAGTTGAAGAAGCTAGGTGCCATCTCTA
CAAACGTTGAAATTGGGAAAAGGGACTGTTTAGACCTTCTTAGCACTGTAGATGGTTTGA
CAGACCAGCAGAAGGAGAACATTGTGAACGGTATTTTTGAGCCTTCTAAGCTATCCTTTT
ACCACTGGAAAGAATTAATTAAAAAGAACATTGAAGAAGTCTTGTTAACAGAAGATGGAA
ACCTGATCTTCTGTTGGCTAAAGACAGTGTCATCATCAGTCAAAGGCAGCATGAAGAAGA
AACTAAAATTCATGAACATTCACTCCCCTGAGCTCATGCCCGACAATTGCATCTTTTCCG
AAGCTGAGTTCCAAGAACTAATAAAGCTTAAGAAGCTTCTTCTCAATGAACAGCAGGACG
AGCAGGAATTAAATCAGGACCTGCTCATTTCTGCTTGGACCAAGAGCATAACAACTTGCA
AAGACTTTGCAAACATAAATGACAGGGTACAAAAATTCATACACCAACTTTCTGAGGAAC
TCTATGGAATAAGACTACAGCATCTAGAGTTATCAAAGCTGAAGCAAGAACACCCTAGTG
TCAGTTTCACCAAGGAGGAAGTGTTAATAAAAAGGCTAGAAAAGAATTTCCTTAAGCAGC
ACAATCTTGAAGTAATGGAGACAGTTAACCTCATTTTTTTTGCAGCATTGTCAGCCCCTT
GGTGTCTTCATTACAAGGCACTGGAATCTTACCTGGTCAGACATCCGGAAATACTCGACT
GCGGGCTGAAGGAAGACTGTAGACTCCCCCTGCTGGATCTGTCTGTTTCAAAGTTGTTGG
TGTCTCTATATCGAAAAGATGGTGAAGAATTGGTACAAAACTCCGGTTTAAAGATTGGGT
TTTTGGTGAAGTATGCTGTCACATTGTTCACATCAAACGGCGAGCCATTCTCACTCAGCC
TGAATGATGGTGGGCTGGACCTTGATCTGCATAAAACCACTGATGAAAAACTGCTGCATC
AGACCAAAATAGTTTTTGCAAAGATAGGCTTATCAGGAAATGGGTATGATTTCATCTGGA
CAACTCAAATGATTGCAAATAGTAATTTCAATGTTTGTAAGAGGTTGACTGGCAGGAGTA
CCGGAGAAAGACTCCCAAGGAGTGTTAGGAGCAAAGTCATTTACGAAATGGTAAAGTTGG
TAGGTGAAACGGGCATGGCCATACTCCAGCAGTTGGCTTTTGCGCAAGCACTCAACTACG
AACATCGCTTTTATGCAGTGTTGGCACCAAAAGCACAGTTGGGTGGTGCAAGAGACTTGT
TGGTGCAGGAGACCGGTACAAAAGTCATGCATGCTACCACTGAAATGTTTAGCAGGAATC
TTTTGAAAACAACCTCTGATGATGGTCTCACCAACCCACATCTTAAAGAAACCATTCTGA
ATGTGGGGCTAGATTGCCTCACCAACATGAGAAACCTTGATGGGAAACCCATTAGTGAAG
GCAGCAATCTAGTTAATTTCTACAAAGTTATTTGCATCTCCGGAGATAACACCAAGTGGG
GCCCAATACACTGCTGTTCCTTCTTTTCTGGCATGATGCAGCAGGTGTTGAAGGATGTAC
CTGATTGGTGTTCATTTTACAAACTAGTCTTTATAAAGAATCTATGCAGACAGGTGGAAA
TACCTGCTGGTAGCATCAAGAAGATTTTAAACGTGCTTAGATATAAATTGTGTTCCAAGG
GAGGCGTGGAACAGCATAGTGAAGAAGACTTGAGGAAGCTACTGATAGACAATCTGGACA
GCTGGGATGGAAATGACACTGTTAAATTCTTAGTGACTACTTACATAAGCAAGGGACTTA
TGGCGCTTAATAGCTACAATCACATGGGACAAGGAATTCATCATGCGACATCATCAGTGT
TGACTTCTTTGGCAGCAGTGCTATTTGAAGAATTAACCATCTACTACCTAAAGAGAAGCA
TGCCTCAAACAACCATTCATGTTGAGCATGCAGGTAGCTCTGATGATTATGCAAAGTGTA
TAGTGGTGACAGGTATTCTGTCAAAAGAACTTTATGCTCAATATGATGAAACATTTTGGA
AACATGCATGCAGGTTGAAGAATTTCACAGCGGCAGTGCAAAGGTGTTGCCAAATGAAAG
ACAGTGCCAAAACCTTAGTAAGTGACTGCTTTCTTGAATTCTATAGTGAATTCATGATGG
GTTATAGAATCACACCCGCTGTGATAAAATTCATATTCACGGGACTTATAAACAGCTCAG
TAACTTCCCCAC-AGAGTTTAATGCAGGCATGTCATGTTTCTTCTCAGCAGGCAATGTAC
AATAGTGTTCCTCTTATAACAAACACTGCCTTTACACTACTTAGGCAACAGATTTTCTTC
AATCACGTTGAGGATTTCATTAGAAGGTATGGAATCCTTACACTTGGGACACTATCCCCT
TTCGGTAGACTGTTCGTCCCAACATACTCAGGTCTGGTTAGCTCAGCTGTTGCTCTTGAG
GATGCCGAAGTCATTGCCAGAGCAGCACAGACTCTAAACATGAACAGTGTATCGATCCAG
TCAAGTAGTTTGACCACACTAGATGGATTAGAACGAAGTCGAGCAAGCTCATCTATTGAT
GATAGCAGCAGTATAAGTGACACAACAGTTGCCTCTCAAGACTCAGGGTCTTCTGCATCA
AGTTTCTCTTTCGAGCTGAATAGGCCCCTATCTGAAACAGAAATACAGTTTATAAAGGCA
CTTAGCAGTCTGAGGTCAATCCAGGCGTGTGAGATAGTGCAGAATAGAATAACTGCTCTG
TACAGCAATAGTAATGAAGGGCCCCTTGACAGGCACAATGTCCTATATAGCAGTAGAATG
GCAGACTCATGTGACTGGCTGAGAGACGGGAAAAGAAGAGGAAACTTTGAATTGGCAAAT
AGGATACAGTCAGTGCTCTGTGTACTGATAGCTGGCTATTATAGATCGTTCGGAGGAGAG
GGAACAGAAAAGCAAGTTAAAGCATCACTAAACAGGGATGATAACAAGATAATTGAAGAC
CCCATGATACAACTGATACCTGAAAAATTGAGAAGAGAGTTAGAGAGGTTAGGCGTGTCT
AGAATGGAGGTCGATGAGTTGATGCCCGGTATCAACCCAGATGATACTCTTGCGCAGCTT
GTGGCAAAAAAACTTATTAGTTTGAATGTGTCAACAGAAGAATATTCAGCCGAAGTCTCA
AGGCTCAAGCAAACACTTACTGCTCGTAATGTTTTACACGGCTTGGCAGGAGGGATTAAG
GAGCTTTCCCTCCCTATATATACAATATTCATGAAGTCTTACTTCTTTAAAGATAATGTT
TTCCTGTCTCTTACAGACAGGTGGTCAACTAAACACAGCACAAATTACCGTGACAGCTGT
GGCAAACAGCTGACAGGTAAGATAATAACCAAATATACCCACTGGCTGGATACATTCTTA
AGCTGCTCTGTCTCCATCAATAGACACACCATCGTCAAGGAGCCATCATTGTTCAATCCC
AATATCAGATGTGTCAATCTGATCACCTTTGAAGACGGCCTTAGGGAACTCTCCGTGATT
CAAAGCCACCTAAAGGTCTTTGAAAGTGAATTTACGAATTTGAATCTCCAATTTTCGGAT
CCTAATAGGCAGAAACTCAGGATAGTGGAATCAAGACCAGCGGAATCTGAGCTAGAAGCA
AACCGAGCTGTGATAGTCAAGACCAAGCTGTTCTCAGCAACTGAGCAGGTCCGCCTTTCC
AACAACCCTGCAGTTGTCATAGGTTATCTGTTAGATGAATCTGCAATCTCAGAAGTCAAG
CCAACTAAGGTTGACTTCTCAAACTTGCTCAAAGATCGTTTTAAGATCATGCAGTTCTTC
CCTTCAGTGTTTACCCTGATCAGAATGCTTACGGATGAGTCAACAGACTCTGAGAAAAGT
GGCCTCAGCCCTGACTTGCATCAGGTTGCTAAGTATTCGAATCACCTCACCCTACTTAGC
AGGATGATACAGCAAGCAAAGCCAACTGTTACTGTCTTCTACATGCTGAAAGGCAACCTG
ATGAATACAGAGCCGACCGTCGCAGAACTCGTCAGTTATGGTATCAAGGAAGGTAGATTT
TACAGGCTTTCAGACACTGGAATTGATGCAAGTACCTACTCTGTAAAGTATTGGAAGATC
CTCCACTGCATATCTGCTATTGGAGGGCTTCCTTTGAGCCAGACAGACAAATCCTCATTG
CTCATGAGTTTTTTAAACTGGAGGGTGAATATGGACATTAAGACTCCTGATTGTCCACTG
TCAAGTCATGAGGCAGGCATATTAAGTGAGTTTGATGGACAGGTTATTGCAAACATACTT
GCCAGCGAGTTGAGCTCTGTGAAACGTGACTCTGAGCGTGAAGGTTTGACTGATCTCCTG
GACTATCTGAACTCACCCACAGAGCTATTGAAGAAAAAACCCTACTTAGGCACCACCTGT
AGGTTCAACACCTGGGGAGACACAAACAGAACTGGAAAGTTCACATACAGTAGTAGGTCA
GGGGAGTCAATTGGAATATTCATTGCTGGGAAATTACATGTTCACCTTTCTTCTGAATCA
GTGGCATTGTTATGTGAGACAGAAAGACAGGTGCTGTCTTGGATGAGTAAAAGGAGGACA
GAAGTGGTAACCAAAGAGCAGCATCAACTATTCTTGAGCCTTCTCCCTCAATCTCACGAG
TGTCTACAGAAACATAAGGATGGTAGCGCAATGTCAGTCATACCTGATAACAGCAATCCC
CGGCTCCTCAAGTTTGTGCCTCTCAAGAAAGGTTTGGCAGTTGTGAAAATAAAGAAACAA
ATCTTAACGGTAAAGAAGCAGATTGTTTTTGATGCAGAAAGTGAACCAAGGCTGCAATGG
GGGCATGGCTGTCTATCCATTGTTTATGATGAAACTGACACACAGACTACCTACCATGAA
AACCTATTAAAGGTTAAACAGCTAGTAGATTGCTCCACTGACAGAAAGAAGCTTTTGCCT
CAGTCAGTGTTTTCAGATTCTAAAGTTGTGCTGTCAAGGATTAAGTTCAAAACGGAATTG
CTCCTTAACTCCTTAACATTATTACACTGCTTTCTGAAACATGCTCCCAGTGACGCCATA
ATGGAAGTGGAAAGCAAGAGTAGCCTATTACACAAGTATCTCAGGTCAGGAGGCATCAGA
CAACGTAACTCAGAAGAGCTGTTCAGAGAGAAGCTAGACAAAGTGGTGATAAAAGACAAT
CTAGAACAAGGGATAGAAGAAGAAATTGAGTTTTGCAATAGTCTAACAAAGACAGTGTCA
GAAAACCCGCTACCACTCAGTTGCTGGTCAGAAGTGCAGAATTATATAGAAGACATAGGC
TTCAACAACGTCTTGGTGAATATCGACAAGAACACAGTCAAAAGTGAACTTTTATGGAAG
TTCACACTAGACACCAATGTGAGTACAACAAGCACCATCAAGGACATTAGAACCCTCGTC
TCCTACATCAGCACCGAAACCATTCCTAAATTTTTACTCTCTTTTCTTCTCTATGAGGAA
GTGCTGATGAACTTGATCCAGCAATGCAAGGCAACAAAAGAGCTCATCAACAGTACGGGG
CTTTCGGACCTAGAATTAGAGAGTCTGCTCACTCTATGTGTGTTCTGCTTTCAAACTGAG
CATAGTAAGCGAGGAGGACCAAGGTGTTCTTTCACAGCACTACTAGGCTTGATTCACGAA
GACTGGCAAAAGATAGGAAAGAACATCCTTGTTCGTGCAAGCAATGAATTAGGGGACATT
TCACTAAAAGTGATTATCATTTTGGTCCCTCATAAGGATATGTCCAAGCCCAAAACAGAA
AGGATCGTCACTGCCAGAAGATCACTGAATCATGCTCTATCCTTGATGTTCTTGGAAGAG
GTTACATTACCTGAGTTGAAAGCCTTTTCCGTTAACTGTAAAATGGGTAGCCTAGAGGGA
CAGGAATGCTTTGAGTTCACCATTCTAAAAGACAACAGTACCAAGCTGGACTACAACAAA
CTGATTGACCATTGTGTAGACATGGAAAAGAAGAAGGATGCTGTCAGAGCAGTTGAGGAC
TTCGTGCTAATGTTGACGGGGAGAGCAGTGAGACCCAGCACTGTGACTCCAGCAGCGCCT
GAGTTTGAGCAGTGTCAGGAGCAGATAAGCCTGGATGACTTAATGGCGTGTGACATAACA
GTGGTGCAACCAGACAGAGAGGCGGAGGCACTCAAGACTGGCAATCTTAGCTTTAACTGG
GATTCAGACTGAGCATGATTTTGAGTTTACAAAAGGGCTGTCCACTTCTCACATAGAATT
CTAGGAACCCAGCATGTCTACGCTCAACACTCCGCACACATCAATCTGCGTAAAGGGACC
TGTGTCATGGTCAATTCTAGCCAGCACTGTTCACAAATACTCTGATCGACTAACTTACTC
TGCCTCATATCCATTTGTTTCTTTTACTTCCACCCTAGTATTATGCCTGTTATTTGCAAG
GGT
>Specimen1_L segment
------------------------------------------------------------
------------------------------------------------------------
------------------------------------------------------------
------------------------------------------------------------
------------------------------------------------------------
------------------------------------------------------------
------------------------------------------------------------
------------------------------------------------------------
------------------------------------------------------------
------------------------------------------------------------
------------------------------------------------------------
------------------------------------------------------------
------------------------------------------------------------
------------------------------------------------------------
------------------------------------------------------------
------------------------------------------------------------
------------------------------------------------------------
------------------------------------------------------------
------------------------------------------------------------
--------------------------------------AGCACTGCACTGTCAGGAAAGA
AAGTGTTTAAAGTACTTGGAAGCCTGAGCAACGAATTACTGTACAAGGCACCTA-GAAAG
CTCTTACAATCGTCTGCAGCGCCCTATTTGGAAAGCAAATAAACAAACTGCAGAACTGTT
TCAGGACCATCAGTCCTGTCAGTCTGCTTGCACTTAGAAACTTNGATTTTGATTGTCTTA
GTGTGCAGGACTACAACGGCATGATAGAGAACATGTCAAAGCTAGACAACACAGATGTTG
AGTTCAATCACAGAGAGATAGCTGATCTCAACCAACTCACATCTCGGCTTATCACATTGA
GAAAAGAAAAGGACACTGACCTACTTAAACAATGGTTCCCAGAGGACAGTTTAACTCATA
GATGTATGAGAAGTGTCACGAATGCAGAAGAGCATGTAATATCTGAGTTTTTCAAGAAGA
AGGACATCATGAAGTTTATCAGCACTTCTGGCAGAGCGATGAGTGCTGGCAAGATTGGCA
ATGTGTTATCTTATGCGCACAATCTATACCTGAGCAAAACCAGTCTGAACATGTCCTCAG
AGGATATCTCACAGCTCTTAATAGAAATCAAAAGGCTATATGCCTTGCAAGAAGACTCTG
AAGTCGAACCTATAGCAATAATCTGTGATGGTATAGAAAGCAACATGAGGCAACTTTTCG
CAATATTACCACCTGATTGTGCAAGAGAGTGCGAGGTCCTCTTTGATGATATCAGAAACT
CACCTACCCACAGTACTGCATGGAAACATGCCCTTCGCCTAAAAGGAACTGCATATGAAG
GCCTGTTTGCAAATTGCTATGGTTGGCAATACATCCCAGAAGACATCAAACCGAGTCTAA
CAATGTTGATACAGACCTTGTTCCCTGATAAGTTTGAAGAATTCTTAGACAGG-------
------------------------------------------------------------
-------------ACCTAGTGTTGAAAATGTGCAAGTCTCAATTGATGCAACACTACCCG
AGTCCGTTGAAGCAGTCCCTGTTACAGAAAGAAAGATGTTTCCGCTGCCAGAAACCCCGC
TTAGTGAGGTTCACTCTATAGAGAGAATTATGGAGAACTTCACCCGACTTATGTGTGACG
CAAGGCCTTCTGGAGTGAAAGAGGGCACAGAGCAGGTAGGGCAGCCTACTTCAC------
------------------------------------------------------------
------------------------------------------------------------
------------------------------------------------------------
------------------------------------------------------------
------------------------------------------------------------
------------------------------------------------------------
------------------------------------------------------------
------------------------------------------------------------
------------------------------------------------------------
------------------------------------------------------------
-----------------------------------TTTGAACAGACAAAGTACAAGCATG
AGCTCACACAGAACGTTGTAACAGG-----------------------------------
------------------------------------------------------------
------------------------------------------------------------
------------------------------------------------------------
----------------------------------------------------CGAATGCT
TAACTGACTTAGACAGGCTTGTTAGGCTCACATTACCAGGGAAAACAGAGAAGGAAAGAA
GAATCAAGCGCAATGTAGAGTACCTTATAAAACTGATGATGAGCATGTCGGGTATTGATT
GTATAAAATACCCGACAGGACAACTCATCACACACGGGAAAGTTGCTGCAAAGCTCAAAG
ACGGAAGCCTAAGAGATAAGAGTGAAGAGAATCAGAGGCTGGCTGAAAGGATTGACATTG
TTAAAAAAGAACTCTCTGAAGCTAAGCTGAAAGATTACTCCACTTATGCAAAAGGAGTAA
TTTCCAACTCTCTTAAGAACATTTCGAAGCAGAGCAGATCAAAGTGTTCTGTTCCAAGAT
CCTGGCTCGAAAAGATACTCTTCGACTTAAAGGTGCCCACCAAAGATGAAGAAGTTCTCA
TTAACATTAGAAACTCCTTGAAGGCCAGGTCTGAATTTGTTAGAAACAACGATAAATTAC
TCATAAGGTCAAAGGAGGAGCTAAGGAAGTACTTTGAT-CTCACACTACTAAGCTGAAGA
AGAACAGACAGCCAACACCTTTCCAAGTCGATTGCATATTATTCAAGGAAGTTGCAGCAG
AATGTATGAAAAGATACATGAGCACACCATACGAGGGGATCGTGGACACCCTGGTTTCAC
TTATAAATGTCCTAACAAGATTCGTTTGGTTTCAGGAAGTTGTGTTATATGGTAAAATCT
GTGAAACCTTCTTGAGGTGCTGTACAGAGTTCAACAGGTCAGGTATTAAGCTGGTTAAGG
TAAGGCACTGTGACATAAACCTCTCTGTTAAATTGCCCTCAAACAAGAAGGAGAACATGC
TATGCTGCATTTACAGCAATAATATGGAACTTTTGAAAGGCCCTTTCTACTTAAATAGAA
GACAGGCTGTCCTAGGTTCATCATACCTCTACATTGTGGTTACACTATACATTCAGGTGC
TACAGCAGTATAGATGTTTGGAGGTAATCAACAGCGTAAGCGACAAAATGCTACAGGACA
TAGAAAATCACTCCATGACTCTATCAGAGGATGCATTGAAAGAGCTCACTGCTGCCTTAG
AAGGTAGATTTGAAGCATCATACAAGATACGCTCTGCAAGGTGTAGAGCAAGCGGAAACT
TCCTAAATAGGAGCAGCAGGGATCACTTCGTTAGTGTCTTTTCTGGGCTGAACCTAGTTT
ACGGCTTCCTCATGAAGGATAACCTACTTGCAAACTCCCAACAACAGAACAAACAATTAC
AAATGCTTAGATTCGGCATGCTCGCAGGGCTCAGCAGACTTGTTTGTCCAGGTGAGCTTG
GAAAGAAGTTCTCGACAAGTTGCAGAAGAATCGAGGATAACATTGCCAGGCTATACTTAC
AAACAACTGTCTACTGTTCGGTTAGGGATGTGGAGGAAAATGTGAAGCACTGGAAGTTGA
AGGACTTGTGCCCTGATGCAACCATACCCTGCTTTACTGTTTATGGCACTTTCGTCAACA
GTGACAGGCAGCTAATATTTGACATCTACAATGTACATATTTATAACAAGGAAATGGACA
ACTTTGATGAAGGGTGTATCAGTGTCCTAGAAGAAACTGCTGAAAGACACATGCTCTGGG
AGCTTGATCTGATGAACTCACTCTGCTCTGATGAGAGGAGAGATGAGAGAACTGCAAGGT
TACTGTTAGGCTGCCCTAATGTTAGAAAGGCTGCAAACAAGGAAGGAAAAAAGTTGATGA
AGTTAAGTGATGACGCGTCCACTGACACAAACAGCATCGCTTCAGAGGTGTCAGATAGGA
GGTCTTATAGCTCAAGCAAGAGTAGGATCCGTAGTATTTTCGGAAGGTACAACTCTCAGA
AGAAGCCCTTTGAGCTAAGGTCAGGTCTCGAGGTGTTCAACGACCCGTTTAATGACTATC
AACAAGCTATCACTGACGTGTGTCAGTTCTCTGAGTACACTCCCAGCAGAGACAGTGTTT
TGAAAGATTGCCTCCAAATCATACGGAAGAATCCCAGTCACACCATGGGTTCTTTTGAAC
TAATACAGGCAGTATCTGAGTTTGGCATGAGCAAATATCCTCCAG---------------
------------------------------------------------------------
------------------------------------------------------------
------------------------------------------------------------
------------------------------------------------------------
------------------------------------------------------------
------------------------------------------------------------
------------------------------------------------------------
------------------------------------------------------------
------------------------------------------------------------
------------------------------------------------------------
------------------------------------------------------------
------------------------------------------------------------
------------------------------------------------------------
------------------------------------------------------------
------------------------------------------------------------
------------------------------------------------------------
------------------------------------------------------------
------------------------------------------------------------
------------------------------------------------------------
------------------------------------------------------------
------------------------------------------------------------
------------------------------------------------------------
----------GGGCATGGCCATACTCCAGCAGTTGGCTTTTGCGCAAGCACTCAACTACG
AACATCGCTTTTATGCAGTGTTGGCACCAAAAGCACAGTTGGGTGGTGCAAGAGACTTGT
TGGTGCAGGAGACCGGTACAAAAGTCATGCATGCTACCACTGAAATGTTTAGCAGGAATC
TTTTGAAAACAACCTCTGATGATGGTCTCACCAACCC-----------------------
------------------------------------------------------------
------------------------------------------------------------
------------------------------------------------------------
------------------------------------------------------------
------------------------------------------------------------
------------------------------------------------ACAATC------
GCTGGGATGGAAATGACACTGTTAAATTCTTAGTGACTACTTACATAAGCAAGGGACTTA
TGGCGCTTAATAGCTACAATCACATGGGACAAGGAATTCATCATGCGACATCATCAGTGT
TGACTTCTTTGGCAGCAGTGCTATTTGAAGAATTAACCATCTACTACCTAAAGAGAAGCA
TGCCTCAAACAACCATTCATGTTGAGCATGCAGGTAGYTCTGATGATTATGCAAAGTGTA
TAGTGGTGACAGGTATTCTGTCAAAAGAACTTTATGCTCAATATGATGAAACATTTTGGA
AACATGCATGCAGGTTGAAGAATTTCACAGCGGCAGTGCAAAGGTGTTGCCAAATGAAAG
ACAGTGCCAAAACCTTAGTAAGTGACTGCTTTCTTGAATTCTATAGTGAATTCATGATGG
GTTATAGAATCACACCCGCTGTGATAAAATTCATATTCACGGGACTTATAAACAGCTCAG
TAACTTCCCCACAAGAGTTTAATGCAGGCATGTCATGTTTCTTCTCAGCAGGCAATGTAC
AATAGTGTTCCTCTTATAACAAACACTGCCTTTACACTACTTAGGCAACAGATTTTCTTC
AATCACGTTGAGGATTTCATTAGAAGGTATGGAATCC-TACACTTGGGACACTATCCCCT
TTCGGTAGACTGTTCGTCCCAACATACTCAGGTCTGGTTAGCTCAGCTGTTGCTCTTGAG
GATGCCGAAGTCATTGCCAGAGCAGCACAGACTCTAAACATGAACAGTGTATCGATCCAG
TCAAGTAGTTTGACCACACTAGATGGATTAGAACGAAGTCGAGCAAGCTCATCTATTGAT
GATAGCAGCAGTATAAGTGACACAACAGTTGCCTCTCAAGACTCAGGGTCTTCTGCATCA
AGTTTCTCTTTCGAGCTGAATAGGCCCCTATCTGAAACAGAAATACAGTTTATAAAGGCA
CTTAGCAGTCTGAGGTCAATCCAGGCGTGTGAGATAGTGCAGAATAGAATAACTGCTCTG
TACAGCAATAGTAATGAAGGGCCCCTTGACAGGCACAATGTCCTATATAGCAGTAGAATG
GCAGACTCATGTGACTGGCTGAGAGACGGGAAAAGAAGAGGAAACTTTGAATTGGCAAAT
AGGATACAGTCAGTGCTCTGTGTACTGATAGCTGGCTATTATAGATCGTTCGGAGGAGAG
GGAACAGAAAAGCAAGTTAAAGCATCACTAAACAGGGATGATAACAAGATAATTGAAGAC
CCCATGATACAACTGATACCTGAAAAATTGAGAAGAGAGTTAGAGAGGTTAGGCGTGTCT
AGAATGGAGGTCGATGAGTTGATGCCCGGTATCAACCCAGATGATACTCTTGCGCAGCTT
GTGGCAAAAAAACTTATTAGTTTGAATGTGTCAACAGAAGAATATTCAGCCGAAGTCTCA
AGGCTCAAGCAAACACTTACTGCTCGTAATGTTTTACACGGCTTGGCAGGAGGGATTAAG
GAGCTTTCCCTCCCTATATATACAATATTCATGAAGTCTTACTTCTTTAAAGATAATGTT
TTCCTGTCTCTTACAGACAGGTGGTCAACTAAACACAGCACAAATTACCGTGACAGCTGT
GGCAAACAGCTGACAGGTAAGATAATAACCAAATATACCCACTGGCTGGATACATTCTTA
AGCTGCTCTGTCTCCATCAATAGACACACCATCGTCAAGGAGCCATCATTGTTCAATCCC
AATATCAGATGTGTCAATCTGATCACCTTTGAAGACGGCCTTAGGGAACTCTCCGTGATT
CAAAGCCACCTAAAGGTCTTTGAAAGTGAATTTACGAATTTGAATCTCCAATTTTCGGAT
CCTAATAGGCAGAAACTCAGGATAGTGGAATCAAGACCAGCGGAATCTGAGCTAGAAGCA
AACCGAGCTGTGATAGTCAAGACCAAGCTGTTCTCAGCAACTGAGCAGGTCCGCCTTTCC
AACAACCCTGCAGTTGTCATAGGTTATCTGTTAGATGAATCTGCAATCTCAGAAGTCAAG
CCAACTAAGGTTGACTTCTCAAACTTGCTCAAAGATCGTTTTAAGATCATGCAGTTCTTC
CCTTCAGTGTTTACCCTGATCAGAATGCTTACGGATGAGTCAACAGACTCTGAGAAAAGT
GGCCTCAGCCCTGACTTGCATCAGGTTGCTAAGTATTCGAATCACCTCACCCTACTTAGC
AGGATGATACAGCAAGCAAAGCCAACTGTTACTGTCTTCTACATGCTGAAAGGCAACCTG
ATGAATACAGAGCCGACCGTCGCAGAACTCGTCAGTTATGGTATCAAGGAAGGTAGATTT
TACAGGCTTTCAGACACTGGAATTGATGCAAGTACCTACTCTGTAAAGTATTGGAAGATC
CTCCACTGCATATCTGCTATTGGAGGGCTTCCTTTGAGCCAGACAGACAAATCCTC----
------------------------------------------------------------
--------TGAGGCAGGCATATTAAGTGAGTTTGATGGACAGGTTATTGCAAACATACTT
GCCAGCGAGTTGAGCTCTGTGAAACGTGACTCTGAGCGTGAAGGTTTGACTGATCTCCTG
GACTATCTGAACTCACCCACAGAGCTATTGAAGAAAAAACCCTACTTAGGCACCACCTGT
AGGTTCAACACCTGGGGAGACACAAACAGAACTGGAAAGTTCACATACAGTAGTAGGTCA
GGGGAGTCAATTGGAATATTCATTGCTGGGAAATTACATGTTCACCTTTCTTCTGAATCA
GTGGCATTGTTATGTGAGACAGAAAGACAGGTGCTGTCTTGGATGAGTAAAAGGAGGACA
GAAGTGGTAACCAAAGAGCAGCATCAACTATTCTTGAGCCTTCTCCCTCAATCTCACGAG
TGTCTACAGAAACATAAGGATGGTAGCGCAATGTCAGTCATACCTGATAACAGCAATCCC
CGGCTCCTCAAGTTTGTGCCTCTCAAGAAAGGTTTGGCAGTTGTGAAAATAAAGAAACAA
ATCTTAACGGTAAAGAAGCAGATTGTTTTTGATGCAGAAAGTGAACCAAGGCTGCAATGG
GGGCATGGCTGTCTATCCATTGTTTATGATGAAACTGACACACAGACTACCTACCATGAA
AACCTATTAAAGGTTAAACAGCTAGTAGATTGCTCCACTGACAGAAAGAAGCTTTTGCCT
CAGTCAGTGTTTTCAGATTCTAAAGTTGTGCTGTCAAGGATTAAGTTCAAAACGGAATTG
CTCCTTAACTCCTTAACATTATTACACTGCTTTCTGAAACATGCTCCCAGTGACGCCATA
ATGGAAGTGGAAAGCAAGAGTAGCCTATTACACAAGTATCTCAGGTCAGGAGGCATCAGA
CAACGTAACTCAGAAGAGCTGTTCAGAGAGAAGCTAGACAAAGTGGTGATAAAAGACAAT
CTAGAACAAGGGATAGAAGAAGAAATTGAGTTTTGCAATAGTCTAACAAAGACAGTGTCA
GAAAACCCGCTACCACTCAGTTGCTGGTCAGAAGTGCAGAATTATATAGAAGACATAGGC
TTCAACAACGTCTTGGTGAATATCGACAAGAACACAGTCAAAAGTGAACTTTTATGGAAG
TTCACACTAGACACCAATGTGAGTACAACAAGCACCATCAAGGACATTAGAACCCTCGTC
TCCTACATCAGCACCGAAACCATCCCTAAATTTTTACTCTCTTTTCTTCTCTATGAGGAA
GTGCTGATGAACTTGATCCAGCAATGCAAGGCAACAAAAGAGCTCATCAACAGTACGGGG
CTTTCGGACCTAGAATTAGAGAGTCTGCTCACTCTATGTGTGTTCTGCTTTCAAACTGAG
CATAGTNAGCGAGGAGGACCAAGGTGTTCTTTCACAGCA---------------------
------------------------------------------------------------
------------------------------------------------------------
------------------------------------------------------------
------------------------------------------------------------
------------------------------------------------------------
------------------------------------------------------------
------------------------------------------------------------
------------------------------------------------------------
------------------------------------------------------------
------------------------------------------------------------
------------------------------------------------------------
------------------------------------------------------------
------------------------------------------------------------
---
>MN811035.1 Crimean-Congo hemorrhagic fever orthonairovirus isolate CAP11 nucleocapsid protein gene, complete cds
GCCCACAGTGTTATCTTGAGTGTAAGCAAAATGGAGAACAAAATCGAGGTGAACAGCAAG
GACGATCTGAACAAGTGGTTTGAAGAGTTCAAGAAAGGAAATGGGCTTGTGGACACCTTC
ACAAACTCTTACTCCTTTTGTGAAAATGCACCGAACTTGGACAGATTTGTGTACCAAATG
GCCAGTGCAACCGATGATGCACAAAAGGACTCCATCTATGCATCTGCCCTTGTTGAAGCG
ACCAAGTTCTGTGCACCAATATATGAGTGTGCTTGGGTTAGCTCCACAGGCATTGTAAAG
AAAGGTCTTGAGTGGTTTGAGAAGAACACAAGCACCATCAAGTCCTGGGATGAGAGCTAT
ACTGAGCTGAAGGTTGACATTCCTAAAATAGAGCAACTTTCCAGCTATCAGCAGGCTGCC
CTCAAGTGGAGAAAGGACATAGGTTTCCGTATCAATGCGAACACAACGGCATTGAGCAAC
AAGGTGCTTGCAGAGTACAAGGTTCCTGGAGAGATCTTGGTGCCTGTCAAAGAGATGCTG
TCAGACATGATCAGGAGAAGGAATATCATCCTTAACAGAGGCAGTGACGAGAACCCACGA
GGACCAGTGAGCCATGAGCACATTGAGTGGTGCAGGGAGTTCATAAAGGGGAAGTACATC
ATGGCTTTCAATCCACCTTGGGGCGACATCAACAAGTCAGGTCGCTCTGGGATTGCACTT
GTCGCAACCGGCCTTGCCAAGCTGGCAGAGACTGAGGGTAAAGGGGTTTTCGAGGAGGCT
AAGAAGACTGTGGAGGCGCTCAAGGATTACCTTGATAAACATAGAGAGGAAGTCGACAAG
GCAAGTGCTGACAACATGGTGACAAGCCTCTTGAAACACATTGCCAAGGCTCAAGAGCTC
TACAAGAACTCATCTGCACTTCGTGCTCAGGGTGCACAGATTGACACTCCCTTCAGCTCA
TTCTACTGGCTCTACAAAGCAGGAGTTACCCCGGAAACATTTCCCACCGTCTCCCAATTC
CTCTTTGAGCTTGGAAAGCAGCCAAGGGGTACCAAGAAAATGAAGAAGGCCCTGCTCAGC
ACTCCCATGAAATGGGGAAAGAAGCTCTATGAGCTCTTTGCAGATGACTCTTTTCAGCAG
AACAGGATCTACATGCACCCTGCCGTGTTGACAGCCGGCAGGATTAGCGAGATGGGTGTC
TGCTTTGGAACAATTCCTGTGGCAAACCCAGACGATGCAGCCCAAGGATCTGGACACACC
AAATCCATCCTAAATCTGCGGACAAACACTGAGTCCAACAATCCCTGTGCCAGGACCATT
GTCAAGCTCTTCGAGATTCAAAAGACAGGCTTTGACATAAAGGATATGGACATCGTGGCT
TCTGAGCACCTGCTGCATCAGTCTTTGGTTGGGAAGCAGTCACCTTTTCAGAATGCCTAC
AATGTTAAGGGTAACGCCACCAGCGCCAACATCATCTAGCTACTCAGGAGCTCTACACTC
CACCCATCCAATTCCGGATTAGTGCTTTCAGCTGCAACCAGTAATTATGCTTGCTTCAAA
CACTGCTTTACTA
>Specimen1_S segment
------------------------------------------------------------
------------------------------------------------------------
-----------------------AAATGCACCGAACTTGGACAGATTTGTGTACCAAATG
GCCAGTGCAACCGATGATGCACAAAAGGACTCCATCTATGCATCTGCCCTTGTTGAAGCG
ACCAAGTTCTRTGCACCAATATATGAGTGTG-YTGGGTTAGCTCCACAGGCATTGTAAAG
AAAGGTCTTGAGTGGTTTGAGAAGAACACAAGCACCATCAAGTCCTGGGATGAGAGCTAT
ACTGAGCTGAAGGTTGACATTCCTAAAATAGAGCAACTTTCCAGCTATCAGCAGGCTGCC
CTCAAGTGGAGAAAGGACATAGGTTTCCGTATCAATGCGAACACAACGGCATTGAGCAAC
AAGGTNCTTGCAGAGTACAAGGTTCCTGGAGAGATCTTGGTGCCTGTCAAAGAGATGCTG
TCAGACATGATCAGGAGAAGGAATATCATCCTTAACAGAGGCAGTGACGAGAACCCACGA
GGACCAGTGAGCCATGAGCACATTGAGTGGTGCAGGGAGTTCATAAAGGGGAAGTACATC
ATGGCTTTCAATCCACCTTGGGGCGACATCAACAAGTCAGGTCGCTCTGGGATTGCACTT
GTCGCAACCGGCCTTGCCAAGCTGGCAGAGACTGAGGGTAAAGGGGTTTTCGAGGAGGCT
AAGAAGACTGTGGAGGCGCTCAAGGATTACCTTGATAAACATAGAGAGGAAGTCGACAAG
GCAAGTGCTGACAACATGGTGACAAGCCTCTTGAAACACATTGCCAAGGCTCAAGAGCTC
TACAAGAACTCATCTGCACTTCGTGCTCAGGGTGCACAGATTGACACTCCYTTCAGCTCA
TTCTACTGGCTCTACAAAGCAGGAGTTACCCCGGAAACATTTCCCACCGTCTCCCAATTC
CTCTTTGAGCTTGGAAAGCAGCCAAGGGGTACCAAGAAAATGAAGAAGGCCCTGCTCAGC
ACTCCCATGAAATGGGGAAAGAAGCTCTATGAGCTCTTTGCAGATGACTCTTTTCAGCAG
AACAGGATCTACATGCACCCTGCCGTGTTGACAGCCGGCAGGATTAGCGAGATGGGTGTC
TGCTTTGGAACAATTCCTGTGGCAAACCCAGACGATGCAGCCCAAGGATCTGGACACACC
AAATCCANTCTAAATCTGCGGACAAACACTGAGTCCAACAATCCCTGTGCCAGGACCATT
GTCAAGCTCTTCGAGATTCAAAAGACAGGCTTTGACATAAAGGATATGGACATCGTGGCT
TCTGAGCACCTGCTGCATCAGTCTTTGGTTGGGAAGCAGTCACCTTTTCAGAATGCCTAC
AATGTTAAGGGTAACGCCACCAGCGCCAACATCATCTAGCTACTCAGG-GCTCTACACTC
CACCCATCCA--------------------------------------------------
-------------
>MN811031.1 Crimean-Congo hemorrhagic fever orthonairovirus isolate CAP12 RNA-dependent RNA polymerase gene
TATCCACATTGTCACTGGTGGCATAGACAGCAGGCCTTGACCTTTGTTAAACAATGGAGT
TCTTGAGGAGTCTTGACTGGACCCAAGTGCTGGCTGGTCAATATGTGACTAATCCCAGAT
TCAGCATATCTGACTACTTTGAAATTGTTCGACAGCCTGGTGATGGAAACTGTTTCTACC
ACAGCATAGCGGAGCTGACCATGCCGAACAAGACAGACCACTCATATCATAACATCAAGC
ACATAACCAAAACAGCAGCACAGAAATACTATTTGGATGAGCCTGAGGCCAAGCTTGTCG
GTCTCAGTCTAGAGGACTACCTCCAGAGGATGTCATCTGACAATGAATGGGGCTCCACTC
TTGAAGCATCTATGCTGGCAAAGGAAATGGGCATAACTATCATCATCTGGACTGTAACAG
CCAATGATGAAGTGGAAGCTGGCATCAAATTCGGGGAGGGTGATGTGTTCACAGCTGTGA
ACCTCCTGCACTCAGGGCAAACACATTTTGATGCACTCAGAGTACTGCCACAGCTTGAGA
CTGATGCTAGAGGAACACTAAGCCTAGTGGACAGGGTTATAGCTGTAGACCAGCTAACAT
CATCATCTAGTGATGAGCCACAAGGCTACGAAGACCTTGCCTTAGCACTTGCAGACACAG
AGGAACCACGCAGGCGAACAAGCCTGGATGAGGTTACTTTGTCTAGAAGACAGGCAGAAG
TGCTTAGACAGAAAGCATCTCAACTTTCCAAGCTAGTCAACAAAAGCCAAAACATACCTA
CCAGAGTTGGTAGGGTTTTAGATTGCATGTTCAACTGCAAGTTGTGTGTTGAGATAACCT
CCGAGACTCTCATGCTGAGGCCAGAATCAAAAGAAAGAATTGGGGAAGTCATGTCACTGC
GACAGCTAGGACATAAACTGCTGACAAGAGACAAGCAGATCAAGCAAGAATTTTCCAGAA
TGAAATTACATGTCACCAAGGACCTGCTTGATCACCTGGATGTTGGTGGGCTGCTTAGAG
CTGCCTTTCCAGGAACAGGGATTGAAAGGCATATGCAGCTGCTTCATTCTGAAATGATAC
TGGACATCTGCACTGTGTCTCTTGGAGTGATGTTATCCACTTTCCTGTATGGCTCTAATA
ATAAAAACAAGAAGAAGTTTATAACAAATTGCCTGCTAAGCACTGCACTGTCAGGAAAGA
AAGTGTTTAAAGTACTTGGAAGCCTGAGCAACGAATTACTGTACAAGGCACCTAGGAAAG
CTCTTACAATCGTCTGCAGCGCCCTATTTGGAAAGCAAATAAACAAACTGCAGAACTGTT
TCAGGACCATCAGTCCTGTCAGTCTGCTTGCACTTAGAAACTTGGATTTTGATTGTCTTA
GTGTGCAGGACTACAACGGCATGATAGAGAACATGTCAAAGCTAGACAACACAGATGTTG
AGTTCAATCACAGAGAGATAGCTGATCTCAACCAACTCACATCTCGGCTTATCACATTGA
GAAAAGAAAAGGACACTGACCTACTTAAACAATGGTTCCCAGAGGACAGTTTAACTCATA
GATGTATGAGAAGTGTCACGAATGCAGAAGAGCATGTAATATCTGAGTTTTTCAAGAAGA
AGGACATCATGAAGTTTATCAGCACTTCTGGCAGAGCGATGAGTGCTGGCAAGATTGGCA
ATGTGTTATCTTATGCGCACAATCTATACCTGAGCAAAACCAGTCTGAACATGTCCTCAG
AGGATATCTCACAGCTCTTAATAGAAATCAAAAGGCTATATGCCTTGCAAGAAGACTCTG
AAGTCGAACCTATAGCAATAATCTGTGATGGTATAGAAAGCAACATGAGGCAACTTTTCG
CAATATTACCACCTGATTGTGCAAGAGAGTGCGAGGTCCTCTTTGATGATATCAGAAACT
CACCTACCCACAGTACTGCATGGAAACATGCCCTTCGCCTAAAAGGAACTGCATATGAAG
GCCTGTTTGCAAATTGCTATGGTTGGCAATACATCCCAGAAGACATCAAACCGAGTCTAA
CAATGTTGATACAGACCTTGTTCCCTGATAAGTTTGAAGAATTCTTAGACAGGACCCAAT
TGCATCCAGAGTTCAGGGACCTGACACCTGATTTCTCATTAACACAGAAAGTACATTTTA
AAAGAAATCAGATACCTAGTGTTGAAAATGTGCAAGTCTCAATTGATGCAACACTACCCG
AGTCCGTTGAAGCAGTCCCTGTTACAGAAAGAAAGATGTTTCCGCTGCCAGAAACCCCGC
TTAGTGAGGTTCACTCTATAGAGAGAATTATGGAGAACTTCACCCGACTTATGTGTGACG
CAAGGCCTTCTGGAGTGAAAGAGGGCACAGAGCAGGTAGGGCAGCCTACTTCACAGGGCA
CTGATGAGCCCGGCAACACTAGTGTTCTCTCTTTCAAGGACTATAGAGAAAGAGGCATAG
TTGAGGAAAACCACATGAGATTCAGCGAAGAGGACCAACTTGAAAAAAGACAGCTGCTGC
TTGTTGAGGTTGGGTTCCAAACTGACATTGATGGAAAAATAAGAACAGACCACAAGAAGT
GGAAAGACATTCTTAAATTACTGGAGTTATTAGGAATTAAATGTTCATTTATTGCATGTG
CAGATTGTTCATCAACCCCACCCGACAGGTGGTGGATAAAAGAGGATAAAGTGCGCATCT
TAAAAAACTCAGTCAGCTTCCTTTTCAACAAACTTTCCAGAAATTCACCTACTGAGGTTA
CAGACATAGTCGTCGGAGCTATAAGCACCCAGAAAGTTAGGAGCTATCTTAAGGCAGGCA
CTGCAACAAAGACACCTGTTTCAACTAAAGATGTTTCTGAAACTTGGGAGAAGATGAAAG
GGCACATACTCAGTAGGCCAACAGGCTTAATGCTGCCCAACAACCTTGAGCAGGCAATGC
GTAAAGGCCTGGTCGAAGGTGTTGTTATTTCCAAAGAGGGTTCAGAACTTTGCATTAATA
TGTTGAAAGAGAACATGGATAGGATCACCGACGAGTTTGAACAGACAAAGTACAAGCATG
AGCTCACACAGAACGTTGTAACAGGTGAAAAAATGCTGTTGAGCTGGCTAACTGAGGATG
TCAAATCAGCAAGGTGCAGTGAATGCCTCAATGCAATTAAGAAGGCCGTTGAAGAAACTA
CCAACCTGTCAGAAAAGATTGAATTACTTGCTTACAATATGCAGCTCACCAGTCATTGTG
GCAATTGTCATCCTAGTGGCGTTAGCATCAACAACATATCTAACGTGGACAAGAGGTGTC
CTTGTGTTGAAGTTGTCAATCACTGTGAAAACAGAGGCTTTGAGGATAGCAACGAATGCT
TAACTGACTTAGACAGGCTTGTTAGGCTCACATTACCAGGGAAAACAGAGAAGGAAAGAA
GAATCAAGCGCAATGTAGAGTACCTTATAAAACTGATGATGAGCATGTCGGGTATTGATT
GTATAAAATACCCGACAGGACAACTCATCACACACGGGAAAGTTGCTGCAAAGCTCAAAG
ACGGAAGCCTAAGAGATAAGAGTGAAGAGAATCAGAGGCTGGCTGAAAGGATTGACATTG
TTAAAAAAGAACTCTCTGAAGCTAAGCTGAAAGATTACTCCACTTATGCAAAAGGAGTAA
TTTCCAACTCTCTTAAGAACATTTCGAAGCAGAGCAGATCAAAGTGTTCTGTTCCAAGAT
CCTGGCTCGAAAAGATACTCTTCGACTTAAAGGTGCCCACCAAAGATGAAGAAGTTCTCA
TTAACATTAGAAACTCCTTGAAGGCCAGGTCTGAATTTGTTAGAAACAACGATAAATTAC
TCATAAGGTCAAAGGAGGAGCTAAGGAAGTACTTTGATACTCACACTACTAAGCTGAAGA
AGAACAGACAGCCAACACCTTTCCAAGTCGATTGCATATTATTCAAGGAAGTTGCAGCAG
AATGTATGAAAAGATACATGAGCACACCATACGAGGGGATCGTGGACACCCTGGTTTCAC
TTATAAATGTCCTAACAAGATTCGTTTGGTTTCAGGAAGTTGTGTTATATGGTAAAATCT
GTGAAACCTTCTTGAGGTGCTGTACAGAGTTCAACAGGTCAGGTATTAAGCTGGTTAAGG
TAAGGCACTGTGACATAAACCTCTCTGTTAAATTGCCCTCAAACAAGAAGGAGAACATGC
TATGCTGCATTTACAGCAATAATATGGAACTTTTGAAAGGCCCTTTCTACTTAAATAGAA
GACAGGCTGTCCTAGGTTCATCATACCTCTACATTGTGGTTACACTATACATTCAGGTGC
TACAGCAGTATAGATGTTTGGAGGTAATCAACAGCGTAAGCGACAAAATGCTACAGGACA
TAGAAAATCACTCCATGACTCTATCAGAGGATGCATTGAAAGAGCTCACTGCTGCCTTAG
AAGGTAGATTTGAAGCATCATACAAGATACGCTCTGCAAGGTGTAGAGCAAGCGGAAACT
TCCTAAATAGGAGCAGCAGGGATCACTTCGTTAGTGTCTTTTCTGGGCTGAACCTAGTTT
ACGGCTTCCTCATGAAGGATAACCTACTTGCAAACTCCCAACAACAGAACAAACAATTAC
AAATGCTTAGATTCGGCATGCTCGCAGGGCTCAGCAGACTTGTTTGTCCAGGTGAGCTTG
GAAAGAAGTTCTCGACAAGTTGCAGAAGAATCGAGGATAACATTGCCAGGCTATACTTAC
AAACAACTGTCTACTGTTCGGTTAGGGATGTGGAGGAAAATGTGAAGCACTGGAAGTTGA
AGGACTTGTGCCCTGATGCAACCATACCCTGCTTTACTGTTTATGGCACTTTCGTCAACA
GTGACAGGCAGCTAATATTTGACATCTACAATGTACATATTTATAACAAGGAAATGGACA
ACTTTGATGAAGGGTGTATCAGTGTCCTAGAAGAAACTGCTGAAAGACACATGCTCTGGG
AGCTTGATCTGATGAACTCACTCTGCTCTGATGAGAGGAGAGATGAGAGAACTGCAAGGT
TACTGTTAGGCTGCCCTAATGTTAGAAAGGCTGCAAACAAGGAAGGAAAAAAGTTGATGA
AGTTAAGTGATGACGCGTCCACTGACACAAACAGCATCGCTTCAGAGGTGTCAGATAGGA
GGTCTTATAGCTCAAGCAAGAGTAGGATCCGTAGTATTTTCGGAAGGTACAACTCTCAGA
AGAAGCCCTTTGAGCTAAGGTCAGGTCTCGAGGTGTTCAACGACCCGTTTAATGACTATC
AACAAGCTATCACTGACGTGTGTCAGTTCTCTGAGTACACTCCCAGCAGAGACAGTGTTT
TGAAAGATTGCCTCCAAATCATACGGAAGAATCCCAGTCACACCATGGGTTCTTTTGAAC
TAATACAGGCAGTATCTGAGTTTGGCATGAGCAAATATCCTCCAGAAAACATAGACAAGG
CAAGAAGGGATCCAAAAAACTGGGTTAGCATATCTGAAGTCACGGAGACAACAAGCATAG
TTGCCTCACCAAAAACACACATGATGTTGAAAGACTGCTTTAAAATCATCCTTGGAACAG
AGAATAAGAAGATAGTCAAAATGCTTCGAGGAAAGTTGAAGAAGCTAGGTGCCATCTCTA
CAAACGTTGAAATTGGGAAAAGGGACTGTTTAGACCTTCTTAGCACTGTAGATGGTTTGA
CAGACCAGCAGAAGGAGAACATTGTGAACGGTATTTTTGAGCCTTCTAAGCTATCCTTTT
ACCACTGGAAAGAATTAATTAAAAAGAACATTGAAGAAGTCTTGTTAACAGAAGATGGAA
ACCTGATCTTCTGTTGGCTAAAGACAGTGTCATCATCAGTCAAAGGCAGCATGAAGAAGA
AACTAAAATTCATGAACATTCACTCCCCTGAGCTCATGCCCGACAATTGCATCTTTTCCG
AAGCTGAGTTCCAAGAACTAATAAAGCTTAAGAAGCTTCTTCTCAATGAACAGCAGGACG
AGCAGGAATTAAATCAGGACCTGCTCATTTCTGCTTGGACCAAGAGCATAACAACTTGCA
AAGACTTTGCAAACATAAATGACAGGGTACAAAAATTCATACACCAACTTTCTGAGGAAC
TCTATGGAATAAGACTACAGCATCTAGAGTTATCAAAGCTGAAGCAAGAACACCCTAGTG
TCAGTTTCACCAAGGAGGAAGTGTTAATAAAAAGGCTAGAAAAGAATTTCCTTAAGCAGC
ACAATCTTGAAGTAATGGAGACAGTTAACCTCATTTTTTTTGCAGCATTGTCAGCCCCTT
GGTGTCTTCATTACAAGGCACTGGAATCTTACCTGGTC-AGACATCCGGAAATACTCGAC
TGCGGGCTGAAGGAAGACTGTAGACTCCCCCTGCTGGATCTGTCTGTTTCAAAGTTGTTG
GTGTCTCTATATCGAAAAGATGGTGAAGAATTGGTACAAAACTCCGGTTTAAAGATTGGG
TTTTTGGTGAAGTATGCTGTCACATTGTTCACATCAAACGGCGAGCCATTCTCACTCAGC
CTGAATGATGGTGGGCTGGACCTTGATCTGCATAAAACCACTGATGAAAAACTGCTGCAT
CAGACCAAAATAGTTTTTGCAAAGATAGGCTTATCAGGAAATGGGTATGATTTCATCTGG
ACAACTCAAATGATTGCAAATAGTAATTTCAATGTTTGTAAGAGGTTGACTGGCAGGAGT
ACCGGAGAAAGACTCCCAAGGAGTGTTAGGAGCAAAGTCATTTACGAAATGGTAAAGTTG
GTAGGTGAAACGGGCATGGCCATACTCCAGCAGTTGGCTTTTGCGCAAGCACTCAACTAC
GAACATCGCTTTTATGCAGTGTTGGCACCAAAAGCACAGTTGGGTGGTGCAAGAGACTTG
TTGGTGCAGGAGACCGGTACAAAAGTCATGCATGCTACCACTGAAATGTTTAGCAGGAAT
CTTTTGAAAACAACCTCTGATGATGGTCTCACCAACCCACATCTTAAAGAAACCATTCTG
AATGTGGGGCTAGATTGCCTCACCAACATGAGAAACCTTGATGGGAAACCCATTAGTGAA
GGCAGCAATCTAGTTAATTTCTACAAAGTTATTTGCATCTCCGGAGATAACACCAAGTGG
GGCCCAATACACTGCTGTTCCTTCTTTTCTGGCATGATGCAGCAGGTGTTGAAGGATGTA
CCTGATTGGTGTTCATTTTACAAACTAGTCTTTATAAAGAATCTATGCAGACAGGTGGAA
ATACCTGCTGGTAGCATCAAGAAGATTTTAAACGTGCTTAGATATAAATTGTGTTCCAAG
GGAGGCGTGGAACAGCATAGTGAAGAAGACTTGAGGAAGCTACTGATAGACAATCTGGAC
AGCTGGGATGGAAATGACACTGTTAAATTCTTAGTGACTACTTACATAAGCAAGGGACTT
ATGGCGCTTAATAGCTACAATCACATGGGACAAGGAATTCATCATGCGACATCATCAGTG
TTGACTTCTTTGGCAGCAGTGCTATTTGAAGAATTAACCATCTACTACCTAAAGAGAAGC
ATGCCTCAAACAACCATTCATGTTGAGCATGCAGGTAGCTCTGATGATTATGCAAAGTGT
ATAGTGGTGACAGGTATTCTGTCAAAAGAACTTTATGCTCAATATGATGAAACATTTTGG
AAACATGCATGCAGGTTGAAGAATTTCACAGCGGCAGTGCAAAGGTGTTGCCAAATGAAA
GACAGTGCCAAAACCTTAGTAAGTGACTGCTTTCTTGAATTCTATAGTGAATTCATGATG
GGTTATAGAATCACACCCGCTGTGATAAAATTCATATTCACGGGACTTATAAACAGCTCA
GTAACTTCCCCACAGAGTTTAATGCAGGCATGTCATGTTTCTTCTCAGCAGGCAATGTAC
AATAGTGTTCCTCTTATAACAAACACTGCCTTTACACTACTTAGGCAACAGATTTTCTTC
AATCACGTTGAGGATTTCATTAGAAGGTATGGAATCCTTACACTTGGGACACTATCCCCT
TTCGGTAGACTGTTCGTCCCAACATACTCAGGTCTGGTTAGCTCAGCTGTTGCTCTTGAG
GATGCCGAAGTCATTGCCAGAGCAGCACAGACTCTAAACATGAACAGTGTATCGATCCAG
TCAAGTAGTTTGACCACACTAGATGGATTAGAACGAAGTCGAGCAAGCTCATCTATTGAT
GATAGCAGCAGTATAAGTGACACAACAGTTGCCTCTCAAGACTCAGGGTCTTCTGCATCA
AGTTTCTCTTTCGAGCTGAATAGGCCCCTATCTGAAACAGAAATACAGTTTATAAAGGCA
CTTAGCAGTCTGAGGTCAATCCAGGCGTGTGAGATAGTGCAGAATAGAATAACTGCTCTG
TACAGCAATAGTAATGAAGGGCCCCTTGACAGGCACAATGTCCTATATAGCAGTAGAATG
GCAGACTCATGTGACTGGCTGAGAGACGGGAAAAGAAGAGGAAACTTTGAATTGGCAAAT
AGGATACAGTCAGTGCTCTGTGTACTGATAGCTGGCTATTATAGATCGTTCGGAGGAGAG
GGAACAGAAAAGCAAGTTAAAGCATCACTAAACAGGGATGATAACAAGATAATTGAAGAC
CCCATGATACAACTGATACCTGAAAAATTGAGAAGAGAGTTAGAGAGGTTAGGCGTGTCT
AGAATGGAGGTCGATGAGTTGATGCCCGGTATCAACCCAGATGATACTCTTGCGCAGCTT
GTGGCAAAAAAACTTATTAGTTTGAATGTGTCAACAGAAGAATATTCAGCCGAAGTCTCA
AGGCTCAAGCAAACACTTACTGCTCGTAATGTTTTACACGGCTTGGCAGGAGGGATTAAG
GAGCTTTCCCTCCCTATATATACAATATTCATGAAGTCTTACTTCTTTAAAGATAATGTT
TTCCTGTCTCTTACAGACAGGTGGTCAACTAAACACAGCACAAATTACCGTGACAGCTGT
GGCAAACAGCTGACAGGTAAGATAATAACCAAATATACCCACTGGCTGGATACATTCTTA
AGCTGCTCTGTCTCCATCAATAGACACACCATCGTCAAGGAGCCATCATTGTTCAATCCC
AATATCAGATGTGTCAATCTGATCACCTTTGAAGACGGCCTTAGGGAACTCTCCGTGATT
CAAAGCCACCTAAAGGTCTTTGAAAGTGAATTTACGAATTTGAATCTCCAATTTTCGGAT
CCTAATAGGCAGAAACTCAGGATAGTGGAATCAAGACCAGCGGAATCTGAGCTAGAAGCA
AACCGAGCTGTGATAGTCAAGACCAAGCTGTTCTCAGCAACTGAGCAGGTCCGCCTTTCC
AACAACCCTGCAGTTGTCATAGGTTATCTGTTAGATGAATCTGCAATCTCAGAAGTCAAG
CCAACTAAGGTTGACTTCTCAAACTTGCTCAAAGATCGTTTTAAGATCATGCAGTTCTTC
CCTTCAGTGTTTACCCTGATCAGAATGCTTACGGATGAGTCAACAGACTCTGAGAAAAGT
GGCCTCAGCCCTGACTTGCATCAGGTTGCTAAGTATTCGAATCACCTCACCCTACTTAGC
AGGATGATACAGCAAGCAAAGCCAACTGTTACTGTCTTCTACATGCTGAAAGGCAACCTG
ATGAATACAGAGCCGACCGTCGCAGAACTCGTCAGTTATGGTATCAAGGAAGGTAGATTT
TACAGGCTTTCAGACACTGGAATTGATGCAAGTACCTACTCTGTAAAGTATTGGAAGATC
CTCCACTGCATATCTGCTATTGGAGGGCTTCCTTTGAGCCAGACAGACAAATCCTCATTG
CTCATGAGTTTTTTAAACTGGAGGGTGAATATGGACATTAAGACTCCTGATTGTCCACTG
TCAAGTCATGAGGCAGGCATATTAAGTGAGTTTGATGGACAGGTTATTGCAAACATACTT
GCCAGCGAGTTGAGCTCTGTGAAACGTGACTCTGAGCGTGAAGGTTTGACTGATCTCCTG
GACTATCTGAACTCACCCACAGAGCTATTGAAGAAAAAACCCTACTTAGGCACCACCTGT
AGGTTCAACACCTGGGGAGACACAAACAGAACTGGAAAGTTCACATACAGTAGTAGGTCA
GGGGAGTCAATTGGAATATTCATTGCTGGGAAATTACATGTTCACCTTTCTTCTGAATCA
GTGGCATTGTTATGTGAGACAGAAAGACAGGTGCTGTCTTGGATGAGTAAAAGGAGGACA
GAAGTGGTAACCAAAGAGCAGCATCAACTATTCTTGAGCCTTCTCCCTCAATCTCACGAG
TGTCTACAGAAACATAAGGATGGTAGCGCAATGTCAGTCATACCTGATAACAGCAATCCC
CGGCTCCTCAAGTTTGTGCCTCTCAAGAAAGGTTTGGCAGTTGTGAAAATAAAGAAACAA
ATCTTAACGGTAAAGAAGCAGATTGTTTTTGATGCAGAAAGTGAACCAAGACTGCAATGG
GGGCATGGCTGTCTATCCATTGTTTATGATGAAACTGACACACAGACTACCTACCATGAA
AACCTATTAAAGGTTAAACAGCTAGTAGATTGCTCCACTGACAGAAAGAAGCTTTTGCCT
CAGTCAGTGTTTTCAGATTCTAAAGTTGTGCTGTCAAGGATTAAGTTCAAAACGGAATTG
CTCCTTAACTCCTTAACATTATTACACTGCTTTCTGAAACATGCTCCCAGTGACGCCATA
ATGGAAGTGGAAAGCAAGAGTAGCCTATTACACAAGTATCTCAGGTCAGGAGGCATCAGA
CAACGTAACTCAGAAGAGCTGTTCAGAGAGAAGCTAGACAAAGTGGTGATAAAAGACAAT
CTAGAACAAGGGATAGAAGAAGAAATTGAGTTTTGCAATAGTCTAACAAAGACAGTGTCA
GAAAACCCGCTACCACTCAGTTGCTGGTCAGAAGTGCAGAATTATATAGAAGACATAGGC
TTCAACAACGTCTTGGTGAATATCGACAAGAACACAGTCAAAAGTGAACTTTTATGGAAG
TTCACACTAGACACCAATGTGAGTACAACAAGCACCATCAAGGACATTAGAACCCTCGTC
TCCTACATCAGCACCGAAACCATTCCTAAATTTTTACTCTCTTTTCTTCTCTATGAGGAA
GTGCTGATGAACTTGATCCAGCAATGCAAGGCAACAAAAGAGCTCATCAACAGTACGGGG
CTTTCGGACCTAGAATTAGAGAGTCTGCTCACTCTATGTGTGTTCTGCTTTCAAACTGAG
CATAGTAAGCGAGGAGGACCAAGGTGTTCTTTCACAGCACTACTAGGCTTGATTCACGAA
GACTGGCAAAAGATAGGAAAGAGCATCCTTGTTCGTGCAAGCAATGAATTAGGGGACATT
TCACTAAAAGTGATTATCATTTTGGTCCCTCATAAGGATATGTCCAAGCCCAAAACAGAA
AGGATCGTCACTGCCAGAAGATCACTGAATCATGCTCTATCCTTGATGTTCTTGGAAGAG
GTTACATTACCTGAGTTGAAAGCCTTTTCCGTTAACTGTAAAATGGGTAGCCTAGAGGGA
CAGGAATGCTTTGAGTTCACCATTCTAAAAGACAACAGTACCAAGCTGGACTACAACAAA
CTGATTGACCATTGTGTAGACATGGAAAAGAAGAAGGATGCTGTCAGAGCAGTTGAGGAC
TTCGTGCTAATGTTGACGGGGAGAGCAGTGAGACCCAGCACTGTGACTCCAGCAGCGCCT
GAGTTTGAGCAGTGTCAGGAGCAGATAAGCCTGGATGACTTAATGGCGTGTGACATAACA
GTGGTGCAACCAGACAGAGAGGCGGAGGCACTCAAGACTGGCAATCTTAGCTTTAACTGG
GATTCAGACTGAGCATGATTTTGAGTTTACAAAAGGGCTGTCCACTTCTCACATAGAATT
CTAGGAACCCAGCATGTCTACGCTCAACACTCCGCACACATCAATCTGCGTAAAGGGACC
TGTGTCATGGTCAATTCTAGCCAGCACTGTTCACAAATACTCTGATCGACTAACTTACTC
TGCCTCATATCCATTTGTTTCTTTTACTTCCACCCTAGTATTATGCCTGTTATTTGCAAG
GGT
>Specimen2_L segment
------------------------------------------------------------
------------------------------------------------------------
------------------------------------------------------------
------------------------------------------------------------
------------------------------------------------------------
------------------------------------------------------------
-----------ATGCTGGCAAAGGAAATGGGCATAACTATCATCATCTGGACTGTAACAG
CCAATGATGAAGTGGAAGCTGGCATCAAATTCGGGGAGGGTGATGTGTTCACAGCTGTGA
ACCTCCTGCACTCAGGGCAAACACATTTTGATGCACTCAGAGTACTGCCACAGCTTGAGA
CTGATGCTAGAGGAACACTAAGCCTAGTGGACAGGGTTATAGCTGTAGACCAGCTAACAT
CATCATCTAGTGATGAGCCACAAGGCTACGAAGACCTTGCCTTAGCACTTGCAGACACAG
AGGAACCACGCAGGCGAACAAGCCTGGATGAGGTTACTTTGTCTAGAAGACAGGCAGAAG
TGCTTAGACAGAAAGCATCTCAACTTTCCAAGCTAGTCAACAAAAGCCAAAACATACCTA
CCAGAGTTGGTAGGGTTTTNGATTGCATGTTCAACTGCAAGTTGTGTGTTGAGATAACCT
CCGAGACTCTCATGCTGAGGCCAGAATCAAAAGAAAGAATTGGGGAAGTCATGTCACTGC
GACAGCTAGGACATAAACTGCTGACAAGAGACAAGCAGATCAAGCAAGAATTTTCCAGAA
TGAAATTACATGTCACCAAGGACCTGCTTGATCACCTGGATGTTGGTGGGCTGCTTAGAG
CTGCCTTTCCAGGAACAGGGATTGAAAGGCATATGCAGCTGCTTCATTCTGAAATGATAC
TGGACATCTGCACTGTGTCTCTTGGAGTGATGTTATCCACTTTCCTGTATGGCTCTAATA
ATAAAAACAAGAAGAAGTTTATAACAAATTGCCTGCTAAGCACTGCACTGTCAGGAAAGA
AAGTGTTTAAAGTACTTGGAAGCCTGAGCAACGAATTACTGTACAAGGCACCTAGGAAAG
CTCTTACAATCGTCTGCAGCGCCCTATTTGGAAAGCAAATAAACAAACTGCAGAACTGTT
TCAGGACCATCAGTCCTGTCAGTCTGCTTGCACTTAGAAACTTGGATTTTGATTGTCTTA
GTGTGCAGGACTACAACGGCATGATAGAGAACATGTCAAAGCTAGACAACACAGATGTTG
AGTTCAATCACAGAGAGATAGCTGATCTCAACCAACTCACATCTCGGCTTATCACATTGA
GAAAAGAAAAGGACACTGACCTACTTAAACAATGGTTCCCAGAGGACAGTTTAACTCATA
GATGTATGAGAAGTGTCACGAATGCAGAAGAGCATGTAATATCTGAGTTTTTCAAGAAGA
AGGACATCATGAAGTTTATCAGCACTTCTGGCAGAGCGATGAGTGCTGGCAAGATTGGCA
ATGTGTTATCTTATGCGCACAATCTATACCTGAGCAAAACCAGTCTGAACATGTCCTCAG
AGGATATCTCACAGCTCTTAATAGAAATCAAAAGGCTATATGCCTTGCAAGAAGACTCTG
AAGTCGAACCTATAGCAATAATCTGTGATGGTATAGAAAGCAACATGAGGCAACTTTTCG
CAATATTACCACCTGATTGTGCAAGAGAGTGCGAGGTCCTCTTTGATGATATCAGAAACT
CACCTACCCACAGTACTGCATGGAAACATGCCCTTCGCCTAAAAGGAACTGCATATGAAG
GCCTGTTTGCAAATTGCTATGGTTGGCAATACATCCCAGAAGACATCAAACCGAGTCTAA
CAATGTTGATACAGACCTTGTTCCCTGATAAGTTTGAAGAATTCTTAGACAGGACCCAAT
TGCATCCAGAGTTCAGGGACCTGACACCTGATTTCTCATTAACACAGAAAGTACATTTTA
AAAGAAATCAGATACCTAGTGTTGAAAATGTGCAAGTCTCAATTGATGCAACACTACCCG
AGTCCGTTGAAGCAGTCCCTGTTACAGAAAGAAAGATGTTTCCGCTGCCAGAAACCCCGC
TTAGTGAGGTTCACTCTATAGAGAGAATTATGGAGAACTTCACCCGACTTATGTGTGACG
CAAGGCCTTCTGGAGGAAAAGAGGGCACAGAGCAGGTAGGGCAGCCTACTTCACAGGGCA
CTGATGAGCCCGGCAACACTAGTGTTCTCTCTTTCAAGGACTATAGAGAAAGAGGCATAG
TTGAGGAAAACCACATGAGATTCAGCGAAGAGGACCAACTTGAAAAAAGACAGCTGCTGC
TTGTTGAGGTTGGGTTCCAAACTGACATTGATGGAAAAATAAGAACAGACCACAAGAAGT
GGAAAGACATTCTTAAATTACTGGAGTTATTAGGAATTAAATGTTCATTTATTGCATGTG
CAGATTGTTCATCAACCCCACCCGACAGGTGGTGGATAAAAGAGGATAAAGTGCGCATCT
TAAAAAACTCAGTCAGCTTCCTTTTCAACAAACTTTCCAGAAATTCACCTACTGAGGTTA
CAGACATAGTCGTCGGAGCTATAAGCACCCAGAAAGTTAGGAGCTATCTTAAGGCAGGCA
CTGCAACAAAGACACCTGTTTCAACTAAAGATGTTTCTGAAACTTGGGAGAAGATGAAAG
GGCACATACTCAGTAGGCCAACAGGCTTAATGCTGCCCAACAACCTTGAGCAGGCAATGC
GTAAAGGCCTGGTCGAAGGTGTTGTTATTTCCAAAGAGGGTTCAGAACTTTGCATTAATA
TGTTGAAAGAGAACATGGATAGGATCACCGACGAGTTTGAACAGACAAAGTACAAGCATG
AGCTCACACAGAACGTTGTAACAGGTGAAAAAATGCTGTTGAGCTGGCTAACTGAGGATG
TCAAATCAGCAAGGTGCAGTGAATGCCTCAATGCAATTAAGAAGGCCGTTGAAGAAACTA
CCAACCTGTCAGAAAAGATTGAATTACTTGCTTACAATATGCAGCTCACCAGTCATTGTG
GCAATTGTCATCCTAGTGGCGTTAGCATCAACAACATATCTAACGTGGACAAGAGGTGTC
CTTGTGTTGAAGTTGTCAATCACTGTGAAAACAGAGGCTTTGAGGATAGCAACGAATGCT
TAACTGACTTAGACAGGCTTGTTAGGCTCACATTACCAGGGAAAACAGAGAAGGAAAGAA
GAATCAAGCGCAATGTAGAGTACCTTATAAAACTGATGATGAGCATGTCGGGTATTGATT
GTATAAAATACCCGACAGGACAACTCATCACACACGGGAAAGTTGCTGCAAAGCTCAAAG
ACGGAAGCCTAAGAGATAAGAGTGAAGAGAATCAGAGGCTGGCTGAAAGGATTGACATTG
TTAAAAAAGAACTCTCTGAAGCTAAGCTGAAAGATTACTCCACTTATGCAAAAGGAGTAA
TTTCCAACTCTCTTAAGAACATTTCGAAGCAGAGCAGATCAAAGTGTTCTGTTCCAAGAT
CCTGGCTCGAAAAGATACTCTTCGACTTAAAGGTGCCCACCAAAGATGAAGAAGTTCTCA
TTAACATTAGAAACTCCTTGAAGGCCAGGTCTGAATTTGTTAGAAACAACGATAAATTAC
TCATAAGGTCAAAGGAGGAGCTAAGGAAGTACTTTGATACTCACACTACTAAGCTGAAGA
AGAACAGACAGCCAACACCTTTCCAAGTCGATTGCATATTATTCAAGGAAGTTGCAGCAG
AATGTATGAAAAGATACATGAGCACACCATACGAGGGGATCGTGGACACCCTGGTTTCAC
TTATAAATGTCCTAACAAGATTCGTTTGGTTTCAGGAAGTTGTGTTATATGGTAAAATCT
GTGAAACCTTCTTGAGGTGCTGTACAGAGTTCAACAGGTCAGGTATTAAGCTGGTTAAGG
TAAGGCACTGTGACATAAACCTCTCTGTTAAATTGCCCTCAAACAAGAAGGAGAACATGC
TATGCTGCATTTACAGCAATAATATGGAACTTTTGAAAGGCCCTTTCTACTTAAATAGAA
GACAGGCTGTCCTAGGTTCATCATACCTCTACATTGTGGTTACACTATACATTCAGGTGC
TACAGCAGTATAGATGTTTGGAGGTAATCAACAGCGTAAGCGACAAAATGCTACAGGACA
TAGAAAATCACTCCATGACTCTATCAGAGGATGCATTGAAAGAGCTCACTGCTGCCTTAG
AAGGTAGATTTGAAGCATCATACAAGATACGCTCTGCAAGGTGTAGAGCAAGCGGAAACT
TCCTAAATAGGAGCAGCAGGGATCACTTCGTTAGTGTCTTTTCTGGGCTGAACCTAGTTT
ACGGCTTCCTCATGAAGGATAACCTACTTGCAAACTCCCAACAACAGAACAAACAATTAC
AAATGCTTAGATTCGGCATGCTCGCAGGGCTCAGCAGACTTGTTTGTCCAGGTGAGCTTG
GAAAGAAGTTCTCGACAAGTTGCAGAAGAATCGAGGATAACATTGCCAGGCTATACTTAC
AAACAACTGTCTACTGTTCGGTTAGGGATGTGGAGGAAAATGTGAAGCACTGGAAGTTGA
AGGACTTGTGCCCTGATGCAACCATACCCTGCTTTACTGTTTATGGCACTTTCGTCAACA
GTGACAGGCAGCTAATATTTGACATCTACAATGTACATATTTATAACAAGGAAATGGACA
ACTTTGATGAAGGGTGTATCAGTGTCCTAGAAGAAACTGCTGAAAGACACATGCTCTGGG
AGCTTGATCTGATGAACTCACTCTGCTCTGATGAGAGGAGAGATGAGAGAACTGCAAGGT
TACTGTTAGGCTGCCCTAATGTTAGAAAGGCTGCAAACAAGGAAGGAAAAAAGTTGATGA
AGTTAAGTGATGACGCGTCCACTGACACAAACAGCATCGCTTCAGAGGTGTCAGATAGGA
GGTCTTATAGCTCAAGCAAGAGTAGGATCCGTAGTATTTTCGGAAGGTACAACTCTCAGA
AGAAGCCCTTTGAGCTAAGGTCAGGTCTCGAGGTGTTCAACGACCCGTTTAATGACTATC
AACAAGCTATCACTGACGTGTGTCAGTTCTCTGAGTACACTCCCAGCAGAGACAGTGTTT
TGAAAGATTGCCTCCAAATCATACGGAAGAATCCCAGTCACACCATGGGTTCTTTTGAAC
TAATACAGGCAGTATCTGAGTTTGGCATGAGCAAATATCCTCCAGAAAACATAGACAAGG
CAAGAAGGGATCCAAAAAACTGGGTTAGCATATCTGAAGTCACGGAGACAACAAGCATAG
TTGCCTCACCAAAAACACACATGATGTTGAAAGACTGCTTTAAAATCATCCTTGGAACAG
AGAATAAGAAGATAGTCAAAATGCTTCGAGGAAAGTTGAAGAAGCTAGGTGCCATCTCTA
CAAACGTTGAAATTGGGAAAAGGGACTGTTTAGACCTTCTTAGCACTGTAGATGGTTTGA
CAGACCAGCAGAAGGAGAACATTGTGAACGGTATTTTTGAGCCTTCTAAGCTATCCTTTT
ACCACTGGAAAGAATTAATTAAAAAGAACATTGAAGAAGTCTTGTTAACAGAAGATGGAA
ACCTGATCTTCTGTTGGCTAAAGACAGTGTCATCATCAGTCAAAGGCAGCATGAAGAAGA
AACTAAAATTCATGAACATTCACTCCCCTGAGCTCATGCCCGACAATTGCATCTTTTCCG
AAGCTGAGTTCCAAGAACTAATAAAGCTTAAGAAGCTTCTTCTCAATGAACAGCAGGACG
AGCAGGAATTAAATCAGGACCTGCTCATTTCTGCTTGGACCAAGAGCATAACAACTTGCA
AAGACTTTGCAAACATAAATGACAGGGTACAAAAATTCATACACCAACTTTCTGAGGAAC
TCTATGGAATAAGACTACAGCATCTAGAGTTATCAAAGCTGAAGCAAGAACACCCTAGTG
TCAGTTTCACCAAGGAGGAAGTGTTAATAAAAAGGCTAGAAAAGAATTTCCTTAAGCAGC
ACAATCTTGAAGTAATGGAGACAGTTAACCTCATTTTTTTTGCNGCATTGTCAGCCCCTT
GGTGTCTTCATTACAAGGCACTGGAATCTTACCTGGTC???ACATCCGGAAATACTCGAC
TGCGGGCTGAAGGAAGACTGTAGACTCCCCCTGCTGGATCTGTCTGTTTCAAAGTTGTTG
GTGTCTCTATATCGAAAAGATGGTGAAGAATTGGTACAAAACTCCGGTTTAAAGATTGGG
TTTTTGGTGAAGTATGCTGTCACATTGTTCACATCAAACGGCGAGCCATTCTCACTCAGC
CTGAATGATGGTGGGCTGGACCTTGATCTGCATAAAACCACTGATGAAAAACTGCTGCAT
CAGACCAAAATAGTTTTTGCAAAGATAGGCTTATCAGGAAATGGGTATGATTTCATCTGG
ACAACTCAAATGATTGCAAATAGTAATTTCAATGTTTGTAAGAGGTTGACTGGCAGGAGT
ACCGGAGAAAGACTCCCAAGGAGTGTTAGGAGCAAAGTCATTTACGAAATGGTAAAGTTG
GTAGGTGAAACGGGCATGGCCATACTCCAGCAGTTGGCTTTTGCGCAAGCACTCAACTAC
GAACATCGCTTTTATGCAGTGTTGGCACCAAAAGCACAGTTGGGTGGTGCAAGAGACTTG
TTGGTGCAGGAGACCGGTACAAAAGTCATGCATGCTACCACTGAAATGTTTAGCAGGAAT
CTTTTGAAAACAACCTCTGATGATGGTCTCACCAACCCACATCTTAAAGAAACCATTCTG
AATGTGGGGCTAGATTGCCTCACCAACATGAGAAACCTTGATGGGAAACCCATTAGTGAA
GGCAGCAATCTAGTTAATTTCTACAAAGTTATTTGCATCTCCGGAGATAACACCAAGTGG
GGCCCAATACACTGCTGTTCCTTCTTTTCTGGCATGATGCAGCAGGTGTTGAAGGATGTA
CCTGATTGGTGTTCATTTTACAAACTAGTCTTTATAAAGAATCTATGCAGACAGGTGGAA
ATACCTGCTGGTAGCATCAAGAAGATTTTAAACGTGCTTAGATATAAATTGTGTTCCAAG
GGAGGCGTGGAACAGCATAGTGAAGAAGACTTGAGGAAGCTACTGATAGACAATCTGGAC
AGCTGGGATGGAAATGACACTGTTAAATTCTTAGTGACTACTTACATAAGCAAGGGACTT
ATGGCGCTTAATAGCTACAATCACATGGGACAAGGAATTCATCATGCGACATCATCAGTG
TTGACTTCTTTGGCAGCAGTGCTATTTGAAGAATTAACCATCTACTACCTAAAGAGAAGC
ATGCCTCAAACAACCATTCATGTTGAGCATGCAGGTAGCTCTGATGATTATGCAAAGTGT
ATAGTGGTGACAGGTATTCTGTCAAAAGAACTTTATGCTCAATATGATGAAACATTTTGG
AAACATGCATGCAGGTTGAAGAATTTCACAGCGGCAGTGCAAAGGTGTTGCCAAATGAAA
GACAGTGCCAAAACCTTAGTAAGTGACTGCTTTCTTGAATTCTATAGTGAATTCATGATG
GGTTATAGAATCACACCCGCTGTGATAAAATTCATATTCACGGGACTTATAAACAGCTCA
GTAACTTCCCCACAGAGTTTAATGCAGGCATGTCATGTTTCTTCTCAGCAGGCAATGTAC
AATAGTGTTCCTCTTATAACAAACACTGCCTTTACACTACTTAGGCAACAGATTTTCTTC
AATCACGTTGAGGATTTCATTAGAAGGTATGGAATCCTTACACTTGGGACACTATCCCCT
TTCGGTAGACTGTTCGTCCCAACATACTCAGGTCTGGTTAGCTCAGCTGTTGCTCTTGAG
GATGCCGAAGTCATTGCCAGAGCAGCACAGACTCTAAACATGAACAGTGTATCGATCCAG
TCAAGTAGTTTGACCACACTAGATGGATTAGAACGAAGTCGAGCAAGCTCATCTATTGAT
GATAGCAGCAGTATAAGTGACACAACAGTTGCCTCTCAAGACTCAGGGTCTTCTGCATCA
AGTTTCTCTTTCGAGCTGAATAGGCCCCTATCTGAAACAGAAATACAGTTTATAAAGGCA
CTTAGCAGTCTGAGGTCAATCCAGGCGTGTGAGATAGTGCAGAATAGAATAACTGCTCTG
TACAGCAATAGTAATGAAGGGCCCCTTGACAGGCACAATGTCCTATATAGCAGTAGAATG
GCAGACTCATGTGACTGGCTGAGAGACGGGAAAAGAAGAGGAAACTTTGAATTGGCAAAT
AGGATACAGTCAGTGCTCTGTGTACTGATAGCTGGCTATTATAGATCGTTCGGAGGAGAG
GGAACAGAAAAGCAAGTTAAAGCATCACTAAACAGGGATGATAACAAGATAATTGAAGAC
CCCATGATACAACTGATACCTGAAAAATTGAGAAGAGAGTTAGAGAGGTTAGGCGTGTCT
AGAATGGAGGTCGATGAGTTGATGCCCGGTATCAACCCAGATGATACTCTTGCGCAGCTT
GTGGCAAAAAAACTTATTAGTTTGAATGTGTCAACAGAAGAATATTCAGCCGAAGTCTCA
AGGCTCAAGCAAACACTTACTGCTCGTAATGTTTTACACGGCTTGGCAGGAGGGATTAAG
GAGCTTTCCCTTCCTATATATACAATATTCATGAAGTCTTACTTCTTTAAAGATAATGTT
TTCCTGTCTCTTACAGACAGGTGGTCAACTAAACACAGCACAAATTACCGTGACAGCTGT
GGCAAACAGCTGACAGGTAAGATAATAACCAAATATACCCACTGGCTGGATACATTCTTA
AGCTGCTCTGTCTCCATCAATAGACACACCATCGTCAAGGAGCCATCATTGTTCAATCCC
AATATCAGATGTGTCAATCTGATCACCTTTGAAGACGGCCTTAGGGAACTCTCCGTGATT
CAAAGCCACCTAAAGGTCTTTGAAAGTGAATTTACGAATTTGAATCTCCAATTTTCGGAT
CCTAATAGGCAGAAACTCAGGATAGTGGAATCAAGACCAGCGGAATCTGAGCTAGAAGCA
AACCGAGCTGTGATAGTCAAGACCAAGCTGTTCTCAGCAACTGAGCAGGTCCGCCTTTCC
AACAACCCTGCAGTTGTCATAGGTTATCTGTTAGATGAATCTGCAATCTCAGAAGTCAAG
CCAACTAAGGTTGACTTCTCAAACTTGCTCAAAGATCGTTTTAAGATCATGCAGTTCTTC
CCTTCAGTGTTTACCCTGATCAGAATGCTTACGGATGAGTCAACAGACTCTGAGAAAAGT
GGCCTCAGCCCTGACTTGCATCAGGTTGCTAAGTATTCGAATCACCTCACCCTACTTAGC
AGGATGATACAGCAAGCAAAGCCAACTGTTACTGTCTTCTACATGCTGAAAGGCAACCTG
ATGAATACAGAGCCGACCGTCGCAGAACTCGTCAGTTATGGTATCAAGGAAGGTAGATTT
TACAGGCTTTCAGACACTGGAATTGATGCAAGTACCTACTCTGTAAAGTATTGGAAGATC
CTCCACTGCATATCTGCTATTGGAGGGCTTCCTTTGAGCCAGACAGACAAATCCTCATTG
CTCATGAGTTTTTTAAACTGGAGGGTGAATATGGACATTAAGACTCCTGATTGTCCACTG
TCAAGTCATGAGGCAGGCATATTAAGTGAGTTTGATGGACAGGTTATTGCAAACATACTT
GCCAGCGAGTTGAGCTCTGTGAAACGTGACTCTGAGCGTGAAGGTTTGACTGATCTCCTG
GACTATCTGAACTCACCCACAGAGCTATTGAAGAAAAAACCCTACTTAGGCACCACCTGT
AGGTTCAACACCTGGGGAGACACAAACAGAACTGGAAAGTTCACATACAGTAGTAGGTCA
GGGGAGTCAATTGGAATATTCATTGCTGGGAAATTACATGTTCACCTTTCTTCTGAATCA
GTGGCATTGTTATGTGAGACAGAAAGACAGGTGCTGTCTTGGATGAGTAAAAGGAGGACA
GAAGTGGTAACCAAAGAGCAGCATCAACTATTCTTGAGCCTTCTCCCTCAATCTCACGAG
TGTCTACAGAAACATAAGGATGGTAGCGCAATGTCAGTCATACCTGATAACAGCAATCCC
CGGCTCCTCAAGTTTGTGCCTCTCAAGAAAGGTTTGGCAGTTGTGAAAATAAAGAAACAA
ATCTTAACGGTAAAGAAGCAGATTGTTTTTGATGCAGAAAGTGAACCAAGACTGCAATGG
GGGCATGGCTGTCTATCCATTGTTTATGATGAAACTGACACACAGACTACCTACCATGAA
AACCTATTAAAGGTTAAACAGCTAGTAGATTGCTCCACTGACAGAAAGAAGCTTTTGCCT
CAGTCAGTGTTTTCAGATTCTAAAGTTGTGCTGTCAAGGATTAAGTTCAAAACGGAATTG
CTCCTTAACTCCTTAACATTATTACACTGCTTTCTGAAACATGCTCCCAGTGACGCCATA
ATGGAAGTGGAAAGCAAGAGTAGCCTATTACACAAGTATCTCAGGTCAGGAGGCATCAGA
CAACGTAACTCAGAAGAGCTGTTCAGAGAGAAGCTAGACAAAGTGGTGATAAAAGACAAT
CTAGAACAAGGGATAGAAGAAGAAATTGAGTTTTGCAATAGTCTAACAAAGACAGTGTCA
GAAAACCCGCTACCACTCAGTTGCTGGTCAGAAGTGCAGAATTATATAGAAGACATAGGC
TTCAACAACGTCTTGGTGAATATCGACAAGAACACAGTCAAAAGTGAACTTTTATGGAAG
TTCACACTAGACACCAATGTGAGTACAACAAGCACCATCAAGGACATTAGAACCCTCGTC
TCCTACATCAGCACCGAAACCATTCCTAAATTTTTACTCTCTTTTCTTCTCTATGAGGAA
GTGCTGATGAACTTGATCCAGCAATGCAAGGCAACAAAAGAGCTCATCAACAGTACGGGG
CTTTCGGACCTAGAATTAGAGAGTCTGCTCACTCTATGTGTGTTCTGCTTTCAAACTGAG
CATAGTAAGCGAGGAGGACCAAGGTGTTCTTTCACAGCACTACTAGGCTTGATTCACGAA
GACTGGCAAAAGATAGGAAAGAGCATCCTTGTTCGTGCAAGCAATGAATTAGGGGACATT
TCACTAAAAGTGATTATCATTTTGGTCCCTCATAAGGATATGTCCAAGCCCAAAACAGAA
AGGATCGTCACTGCCAGAAGATCACTGAATCATGCTCTATCCTTGATGTTCTTGGAAGAG
GTTACATTACCTGAGTTGAAAGCCTTTTCCGTTAACTGTAAAATGGGTAGCCTAGAGGGA
CAGGAATGCTTTGAGTTCACCATTCTAAAAGACAACAGTACCAAGCTGGACTACAACAAA
CTGATTGACCATTGTGTAGACATGGAAAAGAAGAAGGATGCTGTCAGAGCAGTTGAGGAC
TTCGTGCTAATGTTGACGGGGAGAGCAGTGAGACCCAGCACTGTGACTCCAGCAGCGCCT
GAGTTTGAGCAGTGTCAGGAGCAGATAAGCCTGGATGACTTAATGGCGTGTGACATAACA
GTGGTGCAACCAGACAGAGAGGCGGAGGCACTCAAGACTGGCAATCTTAGCTTTAACTGG
GATTCAGACTGAGCATGATTTTGAGTTTACAAAAGGGCTGTCCACTTCTCACATAGAATT
CTAGGAACCCAGCATGTCTACGCTCAACACTCCGCACACATCAATCTGCGTAAAGGGACC
TGTGTCATGGTCAATTCTAGCCAGCACTGTTCACAAATACTCTGATCGACTAACTTACTC
TGCCTCATATCCATTTGTTTCTTTTACTTCCACCCTAGTATTATGCCTGTT---------
---
>MN811037.1 Crimean-Congo hemorrhagic fever orthonairovirus isolate CAP12 glycoprotein precursor gene
TCTCAAGACTGATACTTACGAACTGACGTGCCGCAAGTATCAGTCTTGAGAGTGTGTGTG
AAACATCCCGCATGCAATATGTCGGATCATTTCATATTTCTGCTGCTAATTTGCACTGTT
TTACACAAATCCCCACAGGATGTCAGTGCAAACACCCACCCAGTCAGCACATCTAGCAAC
ACAACAGGTGTTGGCACTGCCTTCAGTTCAGTGTACAATGTTACCACCAGTAGTCAAAAG
CAGTCCACTGACACAACACCAATGGCTCAGTTGGGCACAGTGACTCAGACCATTGAGGCG
CAGGCCACGGAGGCAGATGGCTCTGGTGAGTCTTCCGCACTCTCCACTGTGGTCTCTACC
CCGACCACAGTGACCAGCCATGCCAGTTGGAAGCCAACCTCGACTGTGAATGCATACACC
ACGAGTCTGGAGATCACTGCACCAACAACTCTGACTGAAAAAGGCGTCCCAACGATACAG
TCCCAAACAGGTCCATCCGGCAAAACCAACAGGCCCTTAACACCACGTGGCACACACCAA
CCTCTGAGAAAGCTCCTCTCCGCAGCAAGCACCGAAACGGCCTCTCAGACCTTGTCTACA
GCAGCCACAACGGAAGGGACTGAAACCCCCGCCAGCCCACAAGCCACCACCGACACCCCC
ACAACTACCCCAACCCAGACCACATCCCCAGTAGGCAGCAGTCCACAAAGCACACCAAAC
CACACCAAAACAACACCCCAGCCAACATCCCCAAGCCCCGAGGCCCAACAAACCCAGCCC
ACCACCATGCCAAGTACCACAGCCCTGGCCATTCCAGCCACACACATCAGCCCGACAAAT
AGGTCTAAGAGGAACTCTGAGATGGAAATAATTCTGACACTCCCTCAGGGCCTTAAGAAA
TATTATAGCAGAATATTGAAGCTGCTGCATCTCACTCTAGAAGAGGATTCTGAAGGTCTA
CTGGAATGGTGCACAAGAACGCTGAAACAAACCTGCGATGATAGCTATTTCCAAGAAAGA
ATAAAGAAATTCTTTTTGACAGGAGAGGGTTATTTCAATGAGGTGCTACTGTTCAAGTCA
CCAAGCCAGCTGGGCACCACCGGGTCGCCTCCTGCAAACACCCCTACGGCTGAGCCCTTC
AAGTCTTTTTATGCTAGAGGGTTTCTGGTAATAGATTCAGGTTATTTTTCTGCTAAATGC
TATCCAAAAGCATCAAACTCGGGGCTCCAACTGATTAATGTCACTCAACACTCAGCTAAA
ATAGTCAATACCCCAGGTCCAAAGTATTCTAACTTGAAGACTGTCAACTGCATAAATTTG
AAGGTATCAACAGACAGAGATCACAGTGAACTTGAGGTGAATGTACTTCTTCCCCAAGTT
GCAATTAACATTTCAAATTGTCATGTTCTCATCAAGTCCCATGTCTGCGACTATTCCTTG
GACACAGACGGCATGATAAGGCTCCCACAAATCACTCATGAAGGCACTTTTATACCGGGG
ACCTATAAGATAGTGATAGATAAGAAGAACAAGCTTAATGACAGGTGCACCATGACCACC
AACTGTGTGATCAAAGGAAGGGAGATTCGGAAAGGACAGTCAACCCTTAGACAGTACAGG
ACAGAAATAAAGGTTGGTCAGATGTCTACTGGAACGAGAAGATTACTTTCAGAGGCAGGT
AGTGGTGGCTGCATTTCAAGAACTCAATTAATAAGAACAGAAACTGCGGAAGTGCATGGA
GATGATTATGGTGGACCTGGCGAGAAAATAACCATTTGCAACGGCTCAACCATTGTCGAT
CAGAGGTTGGGCAGCGAATTAGGTTGTTACACAATCAACAGAATAAAGTCTTTTAAACTA
TGTGAAAACAGTGCCCAGGGTAAGAGCTGCGAGATAGACAATGCTCCTGTACAGTGCAGG
CAAGGTTACTGCCTGAAAATCAGTCAAGAGGGGAGGGGACATGTAAAACTTTCCAGAGGT
TCGGAAATTGTTCTAGATGTCTGCGACACAAGCTGCGAGGTAATGATTCCTAGAGGCACA
GGTGACATATTAGTGGACTGCTCAGGTGGGCAGCAGCATTTCCTACAGAGCAACCTGGTT
GATCTGGGTTGTCCGAACATCCCGTTGCTAGGCAAGATGGCCATATACATTTGTAGAATG
TCAAACCATCCCAAAACAACCATGGCTTTTCTTTTTTGGTTTAGCTTTGGCTACGTGATT
ACATGTATACTGTGCAAAACACTCTTTTACACACTCATAATCATTGGGACACTAGGGAAA
AAGTTGAAACAGTATAGAGAGCTGAAACCCCAAACTTGTACCATATGTGAGTCAGTCCCT
GTTAATGCAATAGATGCTGAAATGCACGACCTCAACTGTAGCTACAACATATGTCCTTAT
TGTGCTTCCAGACTCACCTCAGAAGGGCTCACAAGGCATGTGAACCAGTGTCCCAAAAAG
AAGGAGAAGGTAGAGGAGACAGAGCTATACTTGAACCTGGAAAGGATCCCCTGGATTGTT
AGGAAGCTTCTACAGGTGTCTGAGTCAACAGGTGTGGCCTTAAAAAGAAGCAGCTGGATG
ATCATACTCTTCATACTATTGATAATTTCCATGTCACCAGTTCAATCAGCACCAATAGGT
CAGGAAAGAGCAGTTGCCCTTTATCAATTTAGAGAAGACTATATGAGCATTTGCCTTTTC
GCAATGGGGAGCGTTTTACTGGCAGTCTCCCTGTTAGTTAAAGGGCTGATTGACAGCATT
AGCAGTACCTTTTTCCCTGGGCTATCTATCTGCAGAACGTGCCATATCGGCAGTATAAAT
GGTTTTGAAATAGAGTCTCATAAGTGCTACTGTAGCCTGCTTTGCTGTCCTTACTGTAGA
GCTTGCTCAACTGACCAGGAAGCCCATCAATTCCATCTGAGTGTCTGCAAGAGGAGAAAG
GCAGGAAGCAATGTCATGTTAGCTGTCTGTAAACGCATGTGCTTCAAGGCAGCTATCGAA
GCTGGCAACAAAGTCCTGTTAATCAGGAATATCATAAACACTACTTTTGTTATGTGCATA
CTTGTAATGGTGGTCTGCATAACCAGTTCGACTGCTGTAGAGATGGAAAACCTACCAGCA
GGTACCTGGGAAAGGGAAGAAGAACTCACAAACTTCTGTCATCAAGAGTGCCAAGTGACA
GAAACTGAATGCCTCTGCCCTTATGAATCCTACATACTTAGGAAACCACTTTTTCTAGAC
AGCATAGCCAAAGGTGTTAAAAACCTCTTAAACTCAACAAGCTTGGAAACCAGCCTATCA
ATTGAAGCACCATGGGGAGCCATCAATGCTCAATCAACTTATAAACCAACTACATCAAGT
GCTAATATTGCTCTCACCTGGAGCTCTGTGGAACACAGAGGAAACAAGATCTTGGTCTCA
GGTAGGTCTGAGTCAATCATGAAACTAGAAGAGAGAACAGGAATAAGCTGGAATCTGGGC
GTTGAAGATGCCTCTGAGTCAAGAACACTCACTATCTCCGTCATGGATCTGTCTCAGATG
TATTCTCCTGTCTTTGAGTATTTATCAGGGGATCGTCAGGTAGAGGAATGGCCAAAGGCA
ACCTGCACTGGCAATTGCCCTGAGAGATGTGGCTGCACATCGTCAACCTGCCTTTACAAG
GAATGGCCACATTCGAGAAACTGGAGATGCAACCCCACTTGGTGTTGGGGGGTTGGGACC
GGCTGCACATGCTGTGGACTAGATGTCAAAGAGCTATTCACGGACCACATGCTAGTAAAA
TGGAAGGTTGAGTACATCAAGACAGAAGCCATAGTGTGCGTTGAACTCACCAGCCAAGAA
AGGCAGTGCAGCCTAATTGAAGCAGGCACGAGATTTAGCTTAGGGCCAGTGACAATCACC
TTGTCTGAGCCAAGGAACATCCAGCAAAAGCTTCCTTCTGAACTGGTTACACTACATCCA
AAGGTAGAAGAAGGGTACTTTGACCTAATGCATGTTCAGAAGGTTATGTCCGCTAGCACA
GTATGCAAGTTGCAAAGCTGCACACACGGTGTGCCGGGAGACCTGCAAATCTATCATGTT
GGCAATCTTTTGAAAGGAGACAGAGAGAATGGACATTTGATTCACAAAGTTGAACCACAC
CTGAACACATCCTGGATGTCTTGGGATGGTTGTGACTTAGACTATTTCTGCAACATGGGA
GACTGGCCCTCCTGCACATATACCGGGGTAACACAACACAATCATGCCGCATTTGTAAAT
CTGCTTAACATTGAAACCGACTACACAAAGATCTTTCATTTCCATTCCAAAAGAGTGACA
GCTCATGGAGACACACCACAGTTGGACTTGAAGGCAAGGCCCAAATACGGTGCAGGCGAA
ATCACTGTCCTGGTAGAAGTAGCTGATATGGAGCTACATACAAAGAAGGTTGAGATAACA
GGCCTGAAATTTGCAAGCTTAACCTGCTCAGGGTGTTACGCCTGTAGTTCAGGCATCTCC
TGTAAGGTTAGGATACATGTGGATGAGCCAGACGAACTCACCGTGCATGTAAAAAGCAGC
GACCCGGATATTGTGGCAGCTAGTTCTAGTCTCATGGCAAGGAAGATCGAGTTCGGGGTT
GATAGTACTTTCAAGGCTTTTTCTTCTATGCCCAAAGATTCTTTGTGCTTTTACATTGTC
GAGAGAGATTACTGCAACAGCTGCAGTAAAGAGGATACACAGAGGTGTGTGGACACAAAG
CTTGAACAACCACAGAGCATACTTATTGAACATAAAGGTACGATCATTGGAAAGCAGAAC
GATACCTGTGGGACCAAGACAAGCTGTTGGCTAGACTCATTTAAAAGTTTTTTTTATGGT
CTAAAGAACATGCTAAGCGGCATTTTCGGCAATGTTATTCTAGGCATTTTCCTATTCCTT
GCCCCCTTTGCTCTGCTGTTACTTTTCTTCTTTTTTGGATGGAGAATTCTGTTTTGTTTC
AAATGCTGTAGAAGAACCAGGGGCCTTTTTAAATACAGACACATTAAGGATGATGAGGAG
GTTGGCTACAAGAAAATCATAGAAAGATTGAACAATAAAAAAGGCAAACATAGGCTGCTT
GATGGCGAGAGACTTGCGGATAGAAAGATCGCTGAGCTTTTCTCTACAAAGACACACATT
GGATAACGGAGTCGGCAGAGCCTCATCATCTGCACAAAACAATGACTCCACCAATCTCCC
CCTCTCCACACTATGTAGTTCATGCATCAATCATCAGAAGAGAACATAGCAAATAGTCTG
CTAGAGTGCAATTTCGCCAAACAGCATCATCCCCTTCTGGCAAACTTATCTCCACAAGAA
CTAATGAAGCATAATACTGCACCGCACGACACCGCCTCAGCTTTCATCTGCTCGTTGATA
TCTT
>Specimen2_M segment
------------------------------------------------------------
------------------------------------------------------------
------------------------------------------------------------
------------------------------------------------------------
------------------------------------------------------------
------------------------------------------------------------
------------------------------------------------------------
------------------------------------------------------------
------------------------------------------------------------
------------------------------------------------------------
------------------------------------------------------------
------------------------------------------------------------
------------------------------------------------------------
------------------------------------------------------------
------------------------------------------------------------
------------------------------------------------------------
------------------------------------------------------------
------------------------------------------------------------
------------------------------------------------------------
------------------------------------------------------------
------------------------------------------------------------
------------------------------------------------------------
------------------------------------------------------------
------------------------------------------------------------
------------------------------------------------------------
------------------------------------------------------------
------------------------------------------------------------
------------------------------------------------------------
------------------------------------------------------------
------------------------------------------------------------
------------------------------------------------------------
------------------------------------------------------------
------------------------------------------------------------
------------------------------------------------------------
------------------------------------------------------------
------------------------------------------------------------
--------------------------------------------------CTACGTGATT
ACATGTATACTGTGCAAAACACTYTTTTACACACTCATAATCATTGGGACACTAGGGAAA
AAGTTGAAACAGTAT--AGAGCTGAAACCCCAAACTTGTACCATATGTGAGTCAGTCCCT
GTTAATGCAATAGATGCTGAAATG--CGACCTCAACTGTAGCTACAACATATGTCCTTAT
TGTGCTTCCAGACTCACCTCAGAAGGGCTCACAAGGCATGTGAACCAGTGTCCCAAAA--
------------------------------------------------------------
------------------------------------------------------------
------CTCTTCATACTATTGATAATTTCCATGTCACCAGTTCAATCAGCACCAATAGGT
CAGGAAAGAGCAGTTGCCCTTTATCAATTTAGAGAAGACTATATGAGCATTTGCCTTTTC
GCAATGGGGAGCGTTTTACTGGCAGTCTCCCTGTTAGTTAAAGGGCTGATTGACAGCATT
AGCAGTACCTTTTTCCCTGGGCTATCTATCTGCAGAACGTGCCATATCGGCAGTATAAAT
GGTTTTGAAATAGAGTCTCATAAGTGCTACTGTAGCCTGCTTTGCTGTCCTTACTGTAGA
GCTTGCTCAACTGACCAGGAAGCCCATCAATTCCATCTGAGTGTCTGCAAGAGGAGAAAG
GCAGGAAGCAATGTCATGTTAGCTGTCTGTAAACGCATGTGCTTCAAGGCAGCTATCGAA
GCTGGCAACAAAGTCCTGTTAATCAGGAATATCATAAACACTACTTTTGTTATGTGCATA
CTTGTAATGGTGGTCTGCATAACCAGTTCGACTGCTGTAGAGATGGAAAACCTACCAGCA
GGTACCTGGGAAAGGGAAGAAGAACTCACAAACTTCTGTCATCAAGAGTGCCAAGTGACA
GAAACTGAATGCCTCTGCCCTTATGAATCCTACATACTTAGGAAACCACTTTTTCTAGAC
AGCATAGCCAAAGGTGTTAAAAACCTCTTAAACTCAACAAGCTTGGAAACCAGCCTATCA
ATTGAAGCACCATGGGGAGCCATCAATGCTCAATCAACTTATAAACCAACTACATCAAGT
GCTAATATTGCTCTCACCTGGAGCTCTGTGGAACACAGAGGAAACAAGATCTTGGTCTCA
GGTAGGTCTGAGTCAATCATGAAACTAGAAGAGAGRACAGGAATAAGCTGGAATCTGGGC
GTTGAAGATGCCTCTGAGTCAAGAACACTCACTATCTCCGTCATGGATCTGTCTCAGATG
TATTCYCCTGTCTTTGAGTATTTATCAGGGGATCGTCAGGTAGAGGAATGGCCAAAGGCA
ACCTGCACTGGCAATTGCCCTGAGAGATGTGGCTGCACATCGTCAACCTGCCTTTACAAG
GAATGGCCACATTCGAGAAACTGGAGATGCAACCCCACTTGGTGTTGGGGGGTTGGGACC
GGCTGCACATGCTGTGGACTAGATGTCAAAGAGCTATTCACGGACCACATGCTAGTAAAA
TGGAAGGTTGAGTACATCAAGACAGAAGCCATAG-GTGCGTTGAACTCACCAGCCAAGAA
AGGCAGTGCAGCCTAATTGAAGCAGGCACGAGATTTAGCTTAGGGCCAGTGACAATCACC
TTGTCTGAGCCAAGGAACATCCAGCAAAAGCTTCCTTCTGAACTGGTTACACTACATCCA
AAGGTAGAAGAAGGGTACTTTGACCTAATGCATGTTCAGAAGGTTATGTCCGCTAGCACA
GTATGCAAGTTGCAAAGCTGCACACACGGTGTGCCGGGAGACCTGCAAATCTATCATGTT
GGCAATCTTTTGAAAGGAGACAGAGAGAATGGACATTTGATTCACAAAGTTGAACCACAC
CTGAACACATCCTGGATGTCTTGGGATGGTTGTGACTTAGACTATTTCTGCAACATGGGA
GACTGGCCCTCCTGCACATATACC------------------------------------
------------------------------------------------------------
------------------------------------------------------------
------------------------------------------------------------
------------------------------------------------------------
------------------------------------------------------------
------------------------------------------------------------
------------------------------------------------------------
------------------------------------------------------------
------------------------------------------------------------
------------------------------------------------------------
------------------------------------------------------------
------------------------------------------------------------
------------------------------------------------------------
------------------------------------------------------------
------------------------------------------------------------
------------------------------------------------------------
------------------------------------------------------------
------------------------------------------------------------
------------------------------------------------------------
----
>MN811034.1 Crimean-Congo hemorrhagic fever orthonairovirus isolate CAP12 nucleocapsid protein gene
GCCCACAGTGTTATCTTGAGTGTAAGCAAAATGGAGAACAAAATCGAGGTGAACAGCAAG
GACGATCTGAACAAGTGGTTTGAAGAGTTCAAGAAAGGAAATGGGCTTGTGGACACCTTC
ACAAACTCTTACTCCTTTTGTGAAAATGCACCGAACTTGGACAGATTTGTGTACCAAATG
GCCAGTGCAACCGATGATGCACAAAAGGACTCCATCTATGCATCTGCCCTTGTTGAAGCG
ACCAAGTTCTGTGCACCAATATATGAGTGTGCTTGGGTTAGCTCCACAGGCATTGTAAAG
AAAGGTCTTGAGTGGTTTGAGAAGAACACAAGCACCATCAAGTCCTGGGATGAGAGCTAT
ACTGAGCTGAAGGTTGACATTCCTAAAATAGAGCAACTTTCCAGCTATCAGCAGGCTGCC
CTCAAGTGGAGAAAGGACATAGGTTTCCGTATCAATGCGAACACAACGGCATTGAGCAAC
AAGGTGCTTGCAGAGTACAAGGTTCCTGGAGAGATCTTGGTGCCTGTCAAAGAGATGCTG
TCAGACATGATCAGGAGAAGGAATATCATCCTTAACAGAGGCAGTGACGAGAACCCACGA
GGACCAGTGAGCCATGAGCACATTGAGTGGTGCAGGGAGTTCATAAAGGGGAAGTACATC
ATGGCTTTCAATCCACCTTGGGGCGACATCAACAAGTCAGGTCGCTCTGGGATTGCACTT
GTCGCAACCGGCCTTGCCAAGCTGGCAGAGACTGAGGGTAAAGGGGTTTTCGAGGAGGCT
AAGAAGACTGTGGAGGCGCTCAAGGATTACCTTGATAAACATAGAGAGGAAGTCGACAAG
GCAAGTGCTGACAACATGGTGACAAGCCTCTTGAAACACATTGCCAAGGCTCAAGAGCTC
TACAAGAACTCATCTGCACTTCGTGCTCAGGGTGCACAGATTGACACTCCCTTCAGCTCA
TTCTACTGGCTCTACAAAGCAGGAGTTACCCCGGAAACATTTCCCACCGTCTCCCAATTC
CTCTTTGAGCTTGGAAAGCAGCCAAGGGGTACCAAGAAAATGAAGAAGGCCCTGCTCAGC
ACTCCCATGAAATGGGGAAAGAAGCTCTATGAGCTCTTTGCAGATGACTCTTTTCAGCAG
AACAGGATCTACATGCACCCTGCCGTGTTGACAGCCGGCAGGATTAGCGAGATGGGTGTC
TGCTTTGGAACAATTCCTGTGGCAAACCCAGACGATGCAGCCCAAGGATCTGGACACACC
AAATCCATCCTAAATCTGCGGACAAACACTGAGTCCAACAATCCCTGTGCCAGGACCATT
GTCAAGCTCTTCGAGATTCAAAAGACAGGCTTTGACATAAAGGATATGGACATCGTGGCT
TCTGAGCACCTGCTGCATCAGTCTTTGGTTGGGAAGCAGTCACCTTTTCAGAATGCCTAC
AATGTTAAGGGTAACGCCACCAGCGCCAACATCATCTAGCTACTCAGGAGCTCTACACTC
CACCCATCCAATTCCGGATTAGTGCTTTCAGCTGCAACCAGTAATTATGCTTGCTTCAAA
CACTGCTTTACTA
>Specimen2_S segment
------------------------------------------------------------
------------------------------------------------------------
------------------------------------------------------------
------------------------------------------------------------
------------------------------------------------------------
------------------------------------------------------------
------------------------------------------------------------
------------------------------------------------------------
----------------------------------------TGCCTGTCAAAGAGATGCTG
TCAGACATGATCAGGAGAAGGAATATCATCCTTAACAGAGGCAGTGACGAGAACCCACGA
GGACCAGTGAGCCATGAGCACATTGAGTGGTGCAGGGAGTTCATAAAGGGGAAGTACATC
ATGGCTTTCAATCCACCTTGGGGCGACATCAACAAGTCAGGTCGCTCTGGGATTGCACTT
GTCGCAACCGGCCTTGCCAAGCTGGCAGAGACTGAGGGTAAAGGGGTTTTCGAGGAGGCT
AAGAAGACTGTGGAGGCGCTCAAGGATTACCTTGATAAACATAGAGAGGAAGTCGACAAG
GCAAGTGCTGACAACATGGTGACAAGCCTCTTGAAACACATTGCCAAGGCTCAAGAGCTC
TACAAGAACTCATCTGCACTTCGTGCTCAGGGTGCACAGATTGACACTCCCTTCAGCTCA
TTCTACTGGCTCTACAAAGCAGGAGTTACCCCGGAAACATTTCCCACCGTCTCCCAATTC
CTCTTTGAGCTTGGAAAGCAGCCAAGGGGTACCAAGAAAATGAAGAAGGCCCTGCTCAGC
ACTCCCATGAAATGGGGAAAGAAGCTCTATGAGCTCTTTGCAGATGACTCTTTTCAGCAG
AACAGGATCTACATGCACCCTGCCGTGTTGACAGCCGGCAGGATTAGCGAGATGGGTGTC
TGCTTTGGAACAATTCCTGTGGCAAACCCAGACGATGCAGCCC-AGGATCTGGACACACC
AAATCCATCCTAAATCTGCGGACAAACACTGAGTCCAACAATCCCTGTGCCAGGACCATT
GTCAAGCTCTTCGAGATTCAAAAGACAGGCTTTGACATAAAGGATATGGACATCGTGGCT
TCTGAGCACCTGCTGCATCAGTCTTTGGTTGGGAAGCAGTCACCTTTTCAGAATGCCTAC
AATGTTAAGGGTAACGCCACCAGCGCCAACATCATCTAGCTACTCAGGAGCTCTACACTC
CACCCATCCAA-------------------------------------------------
-------------
>MN811030.1 Crimean-Congo hemorrhagic fever orthonairovirus isolate CAP14 RNA-dependent RNA polymerase gene
TATCCACATTGTCACTGGTGGCATAGACAGCAGGCCTTGACCTTTGTTAAACAATGGAGT
TCTTGAGGAGCCTTGACTGGACCCAAGTGCTGGCTGGTCAATATGTGACTAATCCCAGAT
TCAGCATATCTGACTACTTTGAAATTGTTCGACAGCCTGGTGATGGAAACTGTTTCTACC
ACAGCATAGCGGAGCTGACCATGCCGAACAAGACAGACCACTCATATCATAACATCAAGC
ACATAACCAAAACAGCAGCACAGAAATACTATTTGGATGAGCCTGAGGCCAAGCTTGTCG
GTCTCAGTCTAGAGGACTACCTCCAGAGGATGTCATCTGACAATGAATGGGGCTCCACTC
TTGAAGCATCTATGCTGGCAAAGGAAATGGGCATAACTATCATCATCTGGACTGTAACAG
CCAATGATGAAGTGGAAGCTGGCATCAAATTTGGGGAGGGTGATGTGTTCACAGCTGTGA
ACCTCCTGCACTCAGGGCAGACACATTTTGATGCACTCAGAGTACTGCCACAGCTTGAGA
CTGATGCTAGAGGAACACTAAGTCTAGTGGACAGGGTTATAGCCGTAGACCAGCTAACAT
CATCATCTAGTGATGAGCCACAAGACTACGAAGACCTTGCCCTAGCACTTGCAGACACAG
AGGAACCACGCAGGCGAACAAGCCTGGATGAGGTTACTTTGTCTAGAAGACAGGCAGAAG
TGCTTAGACAGAAAGCATCTCAACTTTCCAAGCTAGTCAACAAGAGCCAAAACATACCTA
CCAGAGTTGGTAGGGTTTTGGACTGCATGTTCAATTGCAAGTTGTGTGTTGAGATAACCT
CCGAGACTCTCATGCTGAGGCCAGAATCAAAAGAAAGAATTGGGGAAGTCATGTCACTGC
GACAGCTAGGACATAAACTGCTGACAAGAGACAAGCAGATCAAGCAAGAATTTTCTAGAA
TGAAATTACATGTCACCAAGGACCTGCTTGATCACCTGGATGTTGGTGGGCTGCTTAGAG
CTGCCTTTCCAGGAACAGGGATTGAAAGACATATGCAGCTGCTCCATTCTGAAATGATAC
TGGACATCTGCACTGTGTCTCTTGGAGTGATGTTATCCACTTTCCTGTATGGCTCTAATA
ATAAAAACAAGAAGAAGTTTATAACAAATTGCCTGCTAAGCACTGCACTGTCAGGAAAGA
AAGTGTTTAAAGTACTTGGGAGCCTGAGCAACGAATTGCTGTACAAGGCACCTAGAAAAG
CTCTTACAATCGTCTGCAGCGCCCTATTTGGAAAGCAAATAAACAAACTGCAGAACTGTT
TCAGGACCATCAGTCCTGTCAGTCTGCTTGCACTTAGAAACTTGGATTTTGATTGTCTTA
GTGTGCAGGACTACAACGGCATGATAGAGAACATGTCAAAGCTAGACAACACTGATGTTG
AGTTCAATCACAGAGAGATAGCTGACCTCAACCAACTCACATCTCGGCTTATCACATTGA
GAAAAGAGAAGGACACTGACCTACTTAAACAATGGTTCCCAGAGGACAGTTTAACTCATA
GATGTATGAGAAGTGTCACGAATGCAGAAGAGCATGTAATATCTGAGTTTTTCAAGAAGA
AGGACATCATGAAGTTTATCAGCACTTCTGGCAGAGCGATGAGTGCTGGCAAGATTGGCA
ATGTGTTATCTTATGCGCACAATCTGTACCTGAGCAAAACCAGTCTGAACATGTCCTCAG
AGGACATCTCACAGCTCTTAATAGAAATCAAAAGGCTATATGCCTTGCAAGAAGACTCTG
AAGTAGAACCTATAGCAATAATCTGTGATGGTATAGAAAGCAACATGAGGCAGCTTTTCG
CAATATTACCACCTGATTGTGCAAGGGAGTGCGAGGTCCTCTTTGATGATATCAGAAACT
CACCTACCCATAGTACTGCATGGAAACATGCCCTTCGCCTAAAAGGAACTGCATATGAAG
GCCTGTTTGCAAATTGCTATGGCTGGCAGTACATCCCAGAAGACATCAAACCGAGTCTAA
CAATGTTGATACAGACCTTGTTCCCTGATAAGTTTGAAGAATTCTTAGACAGGACCCAAT
TGCATCCAGAGTTCAGGGACCTGACACCTGATTTCTCATTAACACAGAAAGTACATTTTA
AAAGAAATCAGATACCTAGTGTTGAAAATGTGCAAGTCTCAATTGATGCAACACTACCCG
AGTCCGTTGAAGCAGTCCCTGTTACAGAAAGAAAGATGTTTCCGCTGCCAGAAACCCCGC
TTAGTGAGGTTCACTCTATAGAGAGAATTATGGAGAACTTCACCCGACTTATGTGTGACG
CAAGGCCTTCTGGAGTGAAAGAGGGCACAGAGCAGGTAGGGCAGCCTACTTCACAGGGCA
CTGATGAGCCCGACAACACTAGTGTTCTCTCTTTCAAGGACTATAGAGAAAGAGGCATAG
TTGAGGAGAACCACATGAGATTCAGCGAAGAGGACCAACTTGAAAAAAGACAGCTGCTGC
TTGTTGAGGTTGGGTTCCAAACTGACATTGATGGAAAAATAAGAACAGACCACAAAAAGT
GGAAAGACATCCTTAAACTACTGGAGTTATTAGGAATTAAGTGTTCATTTATTGCATGTG
CAGATTGTTCATCAACCCCACCTGACAGGTGGTGGATAAAAGAGGATAAAGTGCGCATCT
TAAAAAACTCAGTCAGCTTCCTTTTCAGCAAACTTTCCAGAAATTCACCCACTGAGGTTA
CAGACATAGTCGTCGGAGCTATAAGCACCCAGAAAGTTAGGAGCTATCTTAAGGCAGGCA
CTGCAACAAAGACACCTGTTTCAACTAAGGATGTTTCTGAAACTTGGGAGAAGATGAAAG
GACACATACTCAGTAGGCCAACAGGCTTAATGCTGCCCAACAACCTTGAGCAGGCAATGC
GTAAAGGCCTGGTCGAAGGTGTTGTTATTTCCAAAGAGGGTTCAGAACTTTGCATTAATA
TGTTGAAAGAGAACATGGATAGGATCACCGACGAGTTTGAACAGACAAAGTACAAGCATG
AGCTCACACAGAACGTTGTAACGGGTGAAAAAATGCTGTTGAGCTGGCTAACTGAGGATG
TCAAATCAGCAAGGTGCAGTGAATGCCTCAATGCAATTAAGAAGGCCGTTGAAGAAACTA
CCAACCTGTCAGAAAAGATTGAATTACTTGCTTACAATATGCAGCTCACCAGTCATTGTG
GCAATTGTCATCCTAGTGGCGTTAGCATCAACAACACATCTAACGTGGACAAGAGGTGTC
CTTGTGTTGAAGTTGTCAATCACTGTGAAAACAGGGGCTTTGAGGATAGCAACGAATGCT
TAACTGACTTAGACAGGCTTGTCAGGCTCACATTACCAGGGAAAACAGAGAAGGAAAGAA
GAATCAAGCGCAATGTAGAGTACCTTATAAAACTGATGATGAGCATGTCGGGTATTGATT
GTATAAAATACCCGACAGGACAACTCATCACACACGGGAAAGTTGCTGCAAAGCTCAAAG
ACGGAGGCCTAAGAGATAAGAGTGAAGAGAATCAGAGGCTGGCTGAAAGGATTGACATTG
TTAAAAAAGAACTCTCTGAAGCTAAGCTGAAAGATTACTCCACTTATGCAAAAGGAGTAA
TTTCCAACTCTCTTAAGAACATTTCGAAGCAGAGCAGATCAAAGTGTTCTGTGCCAAGAT
CCTGGCTCGAAAAGATACTCTTCGACTTAAAGGTGCCCACCAAAGATGAAGAAGTCCTCA
TTAACATTAGAAACTCCTTGAAGGCCAGGTCTGAATTTGTTAGAAACAACGATAAATTAC
TCATAAGGTCAAAGGAGGAGCTAAGAAAGTACTTTGATACTCACACTACTAAGCTAAAGA
AGAACAGACAGCCAACACCTTTCCAAGTCGATTGCATATTATTCAAGGAAGTTGCAGCAG
AATGTATGAAAAGATACATGAGCACACCATACGAGGGGATCGTGGACACCCTGGTTTCAC
TTGTAAATGTCCTAACAAGATTCGTTTGGTTTCAGGAAGTTGTGTTATATGGTAAGATCT
GTGAAACCTTCTTGAGGTGCTGTACAGAGTTCAACAGGTCAGGTATTAAGCTGGTTAAGG
TAAGGCACTGTGACATAAATCTCTCTGTTAAATTACCCTCAAACAAGAAGGAGAACATGC
TATGTTGCATTTACAGCAATAATATGGAACTTTTGAAAGGCCCTTTCTATTTGAATAGAA
GACAGGCTGTCCTAGGTTCATCATACCTCTACATTGTGGTTACACTATACATTCAGGTGC
TACAGCAGTATAGATGTTTGGAGGTAATCAACAGCGTAAGCGACAAAATGCTACAGGACA
TAGAAAATCACTCCATGACTCTATCAGAAGATGCATTGAAAGAGCTCACTGCTGCCTTAG
AGGGTAGATTTGAAGCATCATACAAGATACGCTCTGCAAGGTGTAGAGCAAGCGGAAACT
TCCTAAATAGGAGCAGTAGGGATCACTTCGTTAGTGTTTTTTCTGGGCTGAACCTAGTTT
ACGGCTTCCTCATGAAGGACAACCTACTTGCAAACTCCCAGCAACAGAACAAACAATTGC
AAATGCTTAGATTCGGCATGCTCGCAGGGCTCAGCAGACTTGTTTGTCCAGGTGAGCTTG
GAAAGAAGTTCTCGACAAGTTGCAGAAGAATCGAGGACAACATTGCCAGGTTGTACTTAC
AAACAACTGTCTACTGTTCGGTTAGGGATGTGGAGGAAAATGTGAAGCACTGGAAGTTGA
AGGACTTGTGCCCTGATGCAACCATACCCTGCTTTACTGTTTATGGCACTTTCGTCAACA
GTGACAGGCAGCTAATATTTGACATCTACAATGTACACATTTATAACAAGGAAATGGACA
ACTTTGATGAAGGGTGTATCAGTGTCCTAGAGGAAACTGCTGAAAGACACATGCTCTGGG
AGCTTGATCTGATGAACTCACTCTGCTCTGATGAGAGGAGAGATGAGAGAACTGCAAGGT
TACTTTTAGGCTGCCCTAATGTTAGAAAGGCTGCAAACAAAGAAGGAAAAAGGTTGATGA
AGTTGAGTGATGACGCGTCCACTGACACAAACAGCATCGCTTCAGAGGTGTCAGATAGGA
GGTCTTATAGCTCAAGCAAGAGTAGGATCCGTAGTATTTTCGGAAGGTACAACTCTCAGA
AGAAGCCCTTTGAGCTAAGGTCAGGTCTCGAGGTGTTCAACGACCCGTTTAATGACTATC
AACAAGCAATCACTGACGTGTGTCAGTTCTCTGAGTATACTCCCAACAAAGACAGTGTTT
TGAAAGATTGCCTCCAAATCATACGGAAGAATCCCAGTCACACCATGGGTTCTTTTGAAC
TAATACAGGCAGTATCTGAGTTTGGCATGAGCAAATATCCTCCAGAAAACATAGACAAGG
CAAGAAGGGATCCAAAAAACTGGGTTAGCATATCTGAAGTCACAGAGACAACAAGCATAG
TTGCCTCACCAAAAACACACATGATGTTGAAAGATTGCTTTAAAATCATCCTTGGAACAG
AGAATAAGAAGATAGTCAAAATGCTTCGAGGAAAGTTGAAGAAGCTAGGTGCCATCTCTA
CAAACGTTGAAATTGGGAAAAGGGACTGTTTAGACCTTCTTAGCACTGTAGATGGTTTGA
CAGACCAGCAGAAGGAGAACATTGTGAACGGCATTTTTGAGCCTTCTAAGCTATCCTTTT
ACCACTGGAAAGAATTAATTAAAAAGAACATTGAAGAAGTCTTGTTAACAGAAGATGGAA
ACCTGATCTTCTGTTGGCTAAAGACAGTGTCATCATCAGTCAAAGGCAGCCTGAAGAAGA
AACTAAAATTCATGAACATACACTCCCCTGAGCTCATGCCCGACAATTGCATCTTTTCCG
AGGCTGAGTTTCAAGAACTAATAAAGCTTAAGAAGCTTCTTCTCAATGAACAGCAGGACG
AGCAGGAATTAAATCAGGACCTGCTCATTTCTGCTTGGACCAAGAGCATAACAACTTGCA
AAGACTTTGCAAACATAAATGACAGGGTACAAAAATTCATACACCAACTTTCTGAGGAAC
TCTACGGAATAAGACTACAGCATCTAGAGTTATCAAAGCTGAAGCAAGAACACCCTAGTG
TCAGTTTCACCAAGGAGGAAGTGTTAATAAAAAGGCTAGAAAAGAATTTCCTTAAGCAGC
ACAACCTTGAAGTAATGGAGACAGTTAACCTCATTTTTTTTGCAGCATTGTCAGCCCCTT
GGTGTCTTCATTACAAGGCACTGGAATCTTACCTGGTCAGACATCCGGAAATACTCGACT
GCGGGCTGAAGGAAGACTGTAGACTCCCCCTGCTGGATCTGTCTGTTTCAAAGTTGTTGG
TGTCTCTATACCGAAAAGATGGTGAAGAATTGGTACAAAACTCCGGTTTAAAGATTGGGT
TTTTGGTGAAGTATGCTGTCACATTGTTCACATCAAACGGCGAGCCATTCTCACTCAGCC
TGAATGATGGTGGGCTGGACCTTGATCTCCATAAAACCACTGATGAAAAACTGCTGCATC
AGACCAAAATAGTTTTTGCAAAGATAGGCTTATCAGGAAATGGGTATGATTTCATCTGGA
CAACCCAAATGATTGCAAATAGTAATTTCAATGTTTGTAAGAGGTTGACTGGCAGGAGTA
CCGGAGAAAGACTCCCAAGGAGTGTTAGGAGCAAAGTCATTTACGAAATGGTAAAGTTGG
TAGGTGAAACGGGCATGGCCATACTCCAGCAGTTGGCTTTTGCGCAAGCACTCAATTACG
AACATCGCTTTTATGCAGTGCTGGCACCAAAAGCACAGTTGGGTGGTGCAAGAGACTTGT
TGGTGCAGGAGACCGGTACAAAAGTCATGCATGCTACCACTGAAATGTTTAGCAGGAATC
TTTTGAAAACAACCTCTGATGATGGTCTCACTAACCCACATCTTAAAGAAACCATTCTGA
ATGTGGGGCTAGATTGCCTCACCAACATGAGAAACCTTGATGGGAAACCCATTAGTGAAG
GCAGCAATCTAGTTAATTTCTACAAAGTTATTTGCATCTCCGGAGATAACACCAAGTGGG
GCCCAATACACTGCTGTTCCTTCTTTTCTGGCATGATGCAGCAGGTGTTGAAGGATGTAC
CTGATTGGTGTTCATTTTACAAACTAGTCTTTATAAAGAATCTATGCAGACAGGTGGAAA
TACCTGCTGGTAGCATCAGGAAGATTTTAAACGTGCTTAGATATAAATTGTGTTCCAAGG
GAGGCGTGGAACAGCATAGTGAAGAAGACTTGAGGAAGCTGCTGATAGACAATCTGGACA
GCTGGGATGGAAATGACACTGTTAAATTCTTAGTGACTACTTACATAAGCAAGGGACTTA
TGGCGCTTAATAGCTACAATCACATGGGACAAGGAATTCATCATGCGACATCATCAGTGT
TGACTTCCTTGGCAGCAGTGCTATTTGAAGAATTAACCATCTACTACCTAAAGAGAAGCA
TGCCTCAAACAACCATTCATGTTGAGCATGCAGGTAGCTCTGATGATTATGCAAAGTGTA
TAGTGGTGACAGGTATTCTGTCAAAAGACCTTTATGCTCAATACGATGAAACATTTTGGA
AACATGCATGCAGGTTGAAGAATTTCACAGCGGCAGTACAAAGGTGTTGCCAAATGAAAG
ACAGTGCCAAAACCTTAGTAAGTGACTGCTTTCTTGAATTCTATAGTGAATTCATGATGG
GTTATAGAATCACACCCGCTGTGATAAAATTCATATTCACGGGACTTATAAACAGCTCAG
TAACTTCCCCACAGAGTTTAATGCAGGCATGTCATGTTTCTTCTCAGCAGGCAATGTACA
ATAGTGTTCCTCTTATAACAAACACTGCCTTTACACTACTTAGGCAACAGATTTTCTTCA
ATCACGTTGAGGATTTCATTAGAAGGTATGGAATCCTTACACTTGGGACACTATCCCCTT
TCGGTAGACTGTTTGTCCCAACATACTCTGGTCTGGTTAGCTCAGCTGTTGCTCTTGAGG
ATGCCGAAGTCATTGCCAGAGCAGCACAGACTCTAAACATGAACAGTGTATCGATCCAGT
CAAGTAGTTTGACCACACTAGAWGGATTAGAACGAAGTCGAGCAAGCTCATCTCTTGATG
ATAGCAGCAGTATAAGTGACACAACTGTGGCTTCTCAAGACTCAGGGTCTTCTGCATCAA
GTTTCTCTTTCGAGCTGAATAGGCCCCTATCTGAAACAGAAATACAGTTTATAAAGGCAC
TTAGCAGTCTGAGGTCAATCCAGGCGTGTGAGATAGTGCAGAATAGAATAACTGCTCTGT
ACAGCAATAGTAATGAAGGGCCCCTTGACAGGCACAATGTCATATATAGCAGTAGAATGG
CAGACTCATGTGACTGGCTGAGAGACGGGAAAAGAAGAGGAAACTTTGAATTGGCAAATA
GGATACAGTCAGTGCTCTGTGTACTGATAGCTGGCTATTATAGATCGTTCGGAGGAGAGG
GAACAGAAAAGCAAGTTAAAGCATCACTAAACAGGGATGATAACAAGATAATTGAAGACC
CCATGATACAACTGATACCTGAGAAATTGAGAAGAGAGTTAGAGAGGTTAGGCGTGTCTA
GAATGGAAGTCGATGAGTTGATGCCCAGTATCAACCCAGATGATACTCTTGCGCAGCTTG
TGGCAAAAAAACTTATTAGTTTGAATGTGTCAACAGAAGAATATTCAGCCGAAGTTTCAA
GGCTCAAGCAAACACTTACTGCTCGTAATGTTTTACATGGCTTGGCAGGAGGGATTAAGG
AGCTTTCCCTCCCTATATATACAATATTCATGAAGTCTTACTTCTTTAAAGATAATGTTT
TCCTGTCTCTTACAGACAGGTGGTCAACTAAACACAGTACAAATTACCGTGACAGCTGTG
GCAAACAGCTGACAGGTAAGATAATAACCAAATATACCCATTGGCTGGATACATTCTTAA
GCTGCTCTGTCTCCATCAATAGACACACCACCGTCAAGGAGCCATCATTGTTTAATCCCA
ATATCAGATGTGTTAACCTGATCACCTTTGAAGACGGCCTTAGGGAACTCTCCGTGATTC
AAAGCCACCTAAAGGTCTTTGAAAGTGAATTTACGAATTTGAATCTCCAATTTTCGGATC
CTAATAGGCAGAAACTCAGGATAGTGGAATCAAGACCAGCGGAATCTGAGCTAGAAGCAA
ACCGAGCTGTGATAGTCAAGACCAAGCTGTTCTCAGCAACTGAGCAGGTCCGCCTTTCCA
ACAACCCTGCAGTTGTCATAGGTTATCTGTTAGATGAATCTGCAATCTCAGAAGTCAAGC
CAACTAAGGTTGACTTCTCAAACTTGCTCAAAGATCGTTTTAAGATCATGCAGTTCTTCC
CTTCAGTGTTTACCCTGATCAGAATGCTTACGGATGAGTCAACAGACTCTGAGAAAAGTG
GCCTCAGCCCTGACTTGCACCAGGTTGCTAAGTATTCGAATCACCTCACCCTACTTAGCA
GGATGATACAGCAAGCAAAGCCAACTGTTACTGTCTTCTACATGCTGAAAGGCAACCTGA
TGAATACAGAGCCGACCGTCGCAGAACTCGTCAGTTATGGTATCAAGGAAGGTAGATTTT
ACAGGCTTTCAGACACTGGAATTGATGCAAGCACCTACTCTGTAAAGTATTGGAAGATCC
TCCACTGCATATCTGCTATTGGAGGGCTCCCTTTGAGCCAGACAGACAAATCCTCATTGC
TCATGAGTTTTTTAAACTGGAGAGTGAATATGGACATCAAGACTCCTGATTGTCCACTGT
CAAGTCATGAGGCAGGCATATTAAGTGAGTTTGATGGACAGGTTATTGCAAACATACTTG
CCAGCGAGTTGAGCTCTGTGAAGCGTGACTCTGAGCGTGAAGGTTTAACTGATCTCCTGG
ACTATCTGAACTCACCCACAGAGCTATTGAAGAAAAAACCCTACTTAGGCACCACCTGTA
AGTTCAACACTTGGGGAGACACAAACAGAACTGGAAAGTTCACATACAGTAGTAGGTCAG
GGGAGTCAATTGGAATATTCATTGCTGGGAAATTACATGTTCACCTTTCTTCTGAATCAG
TGGCATTGTTATGTGAGACAGAAAGACAGGTGCTGTCTTGGATGAGTAAAAGGAGGACAG
AAGTGGTAACCAAAGAGCAGCATCAACTATTCTTGAGCCTTCTTCCTCAATCTCACGAGT
GTCTACAGAAACATAAGGACGGTAGCGCAATGTCAGTCATACCTGATAACAGCAATCCCC
GGCTCCTCAAGTTTGTGCCTCTCAAGAAAGGTTTAGCAGTTGTGAAAATAAAGAAACAAA
TCTTAACGGTAAAGAAGCAGATTGTTTTTGATGCAGAAAGTGAACCAAGACTGCAATGGG
GGCATGGTTGTCTATCCATTGTTTATGATGAAACTGACACACAGACTACCTACCATGAAA
ACCTATTAAAGGTTAAACAGCTAGTAGATTGCTCCACTGACAGAAAGAAGCTTTTGCCTC
AGTCAGTGTTTTCAGATTCTAAAGTTGTGCTTTCAAGGATTAAGTTCAAAACGGAATTGC
TTCTTAACTCTTTAACATTATTACACTGCTTTCTGAAACATGCTCCCAGTGACGCCATAA
TGGAAGTGGAAAGCAAGAGTAGCCTATTACACAAGTATCTCAGGTCAGGAGGCATCAGAC
AACGTAACTCAGAAGAGCTGTTTAGAGAGAAGCTAGACAAGGTGGTGATAAAAGACAATC
TAGAACAAGGGATAGAAGAAGAAATTGAGTTTTGCAATAATCTAACAAAGACAGTGTCAG
AAAACCCGCTACCACTCAGTTGCTGGTCAGAAGTGCAGAATTATATAGAAGACATAGGCT
TCAACAACGTCTTGGTGAATATCGACAAGAACACAGTCAAAAGTGAACTTTTATGGAAGT
TCACACTAGACACCAATGTGAGTACAACAAGCACCATCAAGGACATTAGAACCCTCGTCT
CCTACATCAGCACCGAGACCATTCCTAAATTTTTACTCTCTTTTCTACTCTATGAGGAAG
TGCTGATGAACTTGATCCAGCAATGCAAGGCAACAAAAGAGCTCATCAACAGTACAGGGC
TTTCGGACCTAGAATTAGAGAGTCTGCTCACTCTATGTGTGTTCTGCTTTCAAACTGAGC
GTAGTAAGCGAGGAGGACCAAGGTGTTCTTTCACAGCACTACTAGGCTTGATTCACGAAG
ACTGGCAAAAGATAGGAAAGAACATCCTTGTTCGTGCAAGCAATGAATTAGGGGACATTT
CATTAAAAGTGATTATCATTTTGGTCCCTCATAAGGATATGTCCAAGCCCAAATCAGAAA
GGATCGTCACTGCCAGAAGATCACTGAATCATGCTCTATCCTTGATGTTCTTGGAAGAGG
TTACATTACCTGAGTTGAAAGCCTTTTCCGTTAACTGTAAAATGGGTAGCCTAGAGGGAC
AGGAATGCTTTGAGTTCACCATTCTAAAAGACAACAGTACCAAGCTGGACTACAACAAAC
TGATTGACCACTGTGTAGACATGGAAAAGAAGAAGGATGCTGTCAGAGCAGTTGAGGACT
TCGTGCTAATGTTGACGGGGAGAGCAGTGAGACCCAGCATTGTGACTCCAGCAGCGCCTG
AGTTTGAGCAGTGTCAGGAGCAGATAAGCCTGGATGACTTAATGGCGTGTGACATAACAG
TGGTGCAACCAGACAGAGAGGCGGAGGCACTCAAGACTGGCAATCTTAGCTTTAACTGGG
ATTCAGACTGAGCATGATTTTGAGTTTACAAAAGGGCTGTCCACTTCTCACATGGAATTC
CAGGAACCCAGCATGTCCACACTCAACACTCCGCACACATCAATCCGCGCAAAAGGACCT
GTGTCATGGTCAATTCTAGCCAGCATTGTTCACAAATACTCTGATCGACTAACTTACTCT
GCCTCATATCCATTTGTTTCTTTTACTTCCACCCTAGTATTATGCCTGTTATTTGCAAGG
GT
>Specimen3_L segment
------------CACTGGTGGCATAGACAGCAGGCCTTGACCTTTGTTAAACAATGGAGT
TCTTGAGGAGCCTTGACTGGACCCAAGTGCTGGCTGGTCAATATGTGACTAATCCCAGAT
TCAGCATATCTGACTACTTTGAAATTGTTCGACAGCCTGGTGATGGAAACTGTTTCTACC
ACAGCATAGCGGAGCTGACCATGCCGAACAAGACAGACCACTCATATCATAACATCAAGC
ACATAACCAAAACAGCAGCACAGAAATACTATTTGGATGAGCCTGAGGCCAAGCTTGTCG
GTCTCAGTCTAGAGGACTACCTCCAGAGGATGTCATCTGACAATGAATGGGGCTCCACTC
TTGAAGCATCTATGCTGGCAAAGGAAATGGGCATAACTATCATCATCTGGACTGTAACAG
CCAATGATGAAGTGGAAGCTGGCATCAAATTTGGGGAGGGTGATGTGTTCACAGCTGTGA
ACCTCCTGCACTCAGGGCAGACACATTTTGATGCACTCAGAGTACTGCCACAGCTTGAGA
CTGATGCTAGAGGAACACTAAGTCTAGTGGACAGGGTTATAGCCGTAGACCAGCTAACAT
CATCATCTAGTGATGAGCCACAAGACTACGAAGACCTTGCCCTAGCACTTGCAGACACAG
AGGAACCACGCAGGCGAACAAGCCTGGATGAGGTTACTTTGTCTAGAAGACAGGCAGAAG
TGCTTAGACAGAAAGCATCTCAACTTTCCAAGCTAGTCAACAAGAGCCAAAACATACCTA
CCAGAGTTGGTAGGGTTTTGGACTGCATGTTCAATTGCAAGTTGTGTGTTGAGATAACCT
CCGAGACTCTCATGCTGAGGCCAGAATCAAAAGAAAGAATTGGGGAAGTCATGTCACTGC
GACAGCTAGGACATAAACTGCTGACAAGAGACAAGCAGATCAAGCAAGAATTTTCTAGAA
TGAAATTACATGTCACCAAGGACCTGCTTGATCACCTGGATGTTGGTGGGCTGCTTAGAG
CTGCCTTTCCAGGAACAGGGATTGAAAGACATATGCAGCTGCTCCATTCTGAAATGATAC
TGGACATCTGCACTGTGTCTCTTGGAGTGATGTTATCCACTTTCCTGTATGGCTCTAATA
ATAAAAACAAGAAGAAGTTTATAACAAATTGCCTGCTAAGCACTGCACTGTCAGGAAAGA
AAGTGTTTAAAGTACTTGGGAGCCTGAGCAACGAATTGCTGTACAAGGCACCTAGAAAAG
CTCTTACAATCGTCTGCAGCGCCCTATTTGGAAAGCAAATAAACAAACTGCAGAACTGTT
TCAGGACCATCAGTCCTGTCAGTCTGCTTGCACTTAGAAACTTGGATTTTGATTGTCTTA
GTGTGCAGGACTACAACGGCATGATAGAGAACATGTCAAAGCTAGACAACACTGATGTTG
AGTTCAATCACAGAGAGATAGCTGACCTCAACCAACTCACATCTCGGCTTATCACATTGA
GAAAAGAGAAGGACACTGACCTACTTAAACAATGGTTCCCAGAGGACAGTTTAACTCATA
GATGTATGAGAAGTGTCACGAATGCAGAAGAGCATGTAATATCTGAGTTTTTCAAGAAGA
AGGACATCATGAAGTTTATCAGCACTTCTGGCAGAGCGATGAGTGCTGGCAAGATTGGCA
ATGTGTTATCTTATGCGCACAATCTGTACCTGAGCAAAACCAGTCTGAACATGTCCTCAG
AGGACATCTCACAGCTCTTAATAGAAATCAAAAGGCTATATGCCTTGCAAGAAGACTCTG
AAGTAGAACCTATAGCAATAATCTGTGATGGTATAGAAAGCAACATGAGGCAGCTTTTCG
CAATATTACCACCTGATTGTGCAAGGGAGTGCGAGGTCCTCTTTGATGATATCAGAAACT
CACCTACCCATAGTACTGCATGGAAACATGCCCTTCGCCTAAAAGGAACTGCATATGAAG
GCCTGTTTGCAAATTGCTATGGCTGGCAGTACATCCCAGAAGACATCAAACCGAGTCTAA
CAATGTTGATACAGACCTTGTTCCCTGATAAGTTTGAAGAATTCTTAGACAGGACCCAAT
TGCATCCAGAGTTCAGGGACCTGACACCTGATTTCTCATTAACACAGAAAGTACATTTTA
AAAGAAATCAGATACCTAGTGTTGAAAATGTGCAAGTCTCAATTGATGCAACACTACCTG
AGTCCGTTGAAGCAGTCCCTGTTACAGAAAGAAAGATGTTTCCGCTGCCAGAAACCCCGC
TTAGTGAGGTTCACTCTATAGAGAGAATTATGGAGAACTTCACCCGACTTATGTGTGACG
CAAGGCCTTCTGGAGTGAAAGAGGGCACAGAGCAGGTAGGGCAGCCTACTTCACAGGGCA
CTGATGAGCCCGACAACACTAGTGTTCTCTCTTTCAAGGACTATAGAGAAAGAGGCATAG
TTGAGGAGAACCACATGAGATTCAGCGAAGAGGACCAACTTGAAAAAAGACAGCTGCTGC
TTGTTGAGGTTGGGTTCCAAACTGACATTGATGGAAAAATAAGAACAGACCACAAAAAGT
GGAAAGACATCCTTAAACTACTGGAGTTATTAGGAATTAAGTGTTCATTTATTGCATGTG
CAGATTGTTCATCAACCCCACCTGACAGGTGGTGGATAAAAGAGGATAAAGTGCGCATCT
TAAAAAACTCAGTCAGCTTCCTTTTCAGCAAACTTTCCAGAAATTCACCCACTGAGGTTA
CAGACATAGTCGTCGGAGCTATAAGCACCCAGAAAGTTAGGAGCTATCTTAAGGCAGGCA
CTGCAACAAAGACACCTGTTTCAACTAAGGATGTTTCTGAAACTTGGGAGAAGATGAAAG
GACACATACTCAGTAGGCCAACAGGCTTAATGCTGCCCAACAACCTTGAGCAGGCAATGC
GTAAAGGCCTGGTCGAAGGTGTTGTTATTTCCAAAGAGGGTTCAGAACTTTGCATTAATA
TGTTGAAAGAGAACATGGATAGGATCACCGACGAGTTTGAACAGACAAAGTACAAGCATG
AGCTCACACAGAACGTTGTAACGGGTGAAAAAATGCTGTTGAGCTGGCTAACTGAGGATG
TCAAATCAGCAAGGTGCAGTGAATGCCTCAATGCAATTAAGAAGGCCGTTGAAGAAACTA
CCAACCTGTCAGAAAAGATTGAATTACTTGCTTACAATATGCAGCTCACCAGTCATTGTG
GCAATTGTCATCCTAGTGGCGTTAGCATCAACAACACATCTAACGTGGACAAGAGGTGTC
CTTGTGTTGAAGTTGTCAATCACTGTGAAAACAGGGGCTTTGAGGATAGCAACGAATGCT
TAACTGACTTAGACAGGCTTGTCAGGCTCACATTACCAGGGAAAACAGAGAAGGAAAGAA
GAATCAAGCGCAATGTAGAGTACCTTATAAAACTGATGATGAGCATGTCGGGTATTGATT
GTATAAAATACCCGACAGGACAACTCATCACACACGGGAAAGTTGCTGCAAAGCTCAAAG
ACGGAGGCCTAAGAGATAAGAGTGAAGAGAATCAGAGGCTGGCTGAAAGGATTGACATTG
TTAAAAAAGAACTCTCTGAAGCTAAGCTGAAAGATTACTCCACTTATGCAAAAGGAGTAA
TTTCCAACTCTCTTAAGAACATTTCGAAGCAGAGCAGATCAAAGTGTTCTGTGCCAAGAT
CCTGGCTCGAAAAGATACTCTTCGACTTAAAGGTGCCCACCAAAGATGAAGAAGTCCTCA
TTAACATTAGAAACTCCTTGAAGGCCAGGTCTGAATTTGTTAGAAACAACGATAAATTAC
TCATAAGGTCAAAGGAGGAGCTAAGAAAGTACTTTGATACTCACACTACTAAGCTAAAGA
AGAACAGACAGCCAACACCTTTCCAAGTCGATTGCATATTATTCAAGGAAGTTGCAGCAG
AATGTATGAAAAGATACATGAGCACACCATACGAGGGGATCGTGGACACCCTGGTTTCAC
TTGTAAATGTCCTAACAAGATTCGTTTGGTTTCAGGAAGTTGTGTTATATGGTAAGATCT
GTGAAACCTTCTTGAGGTGCTGTACAGAGTTCAACAGGTCAGGTATTAAGCTGGTTAAGG
TAAGGCACTGTGACATAAATCTCTCTGTTAAATTACCCTCAAACAAGAAGGAGAACATGC
TATGTTGCATTTACAGCAATAATATGGAACTTTTGAAAGGCCCTTTCTATTTGAATAGAA
GACAGGCTGTCCTAGGTTCATCATACCTCTACATTGTGGTTACACTATACATTCAGGTGC
TACAGCAGTATAGATGTTTGGAGGTAATCAACAGCGTAAGCGACAAAATGCTACAGGACA
TAGAAAATCACTCCATGACTCTATCAGAAGATGCATTGAAAGAGCTCACTGCTGCCTTAG
AGGGTAGATTTGAAGCATCATACAAGATACGCTCTGCAAGGTGTAGAGCAAGCGGAAACT
TCCTAAATAGGAGCAGTAGGGATCACTTCGTTAGTGTTTTTTCTGGGCTGAACCTAGTTT
ACGGCTTCCTCATGAAGGACAACCTACTTGCAAACTCCCAGCAACAGAACAAACAATTGC
AAATGCTTAGATTCGGCATGCTCGCAGGGCTCAGCAGACTTGTTTGTCCAGGTGAGCTTG
GAAAGAAGTTCTCGACAAGTTGCAGAAGAATCGAGGACAACATTGCCAGGTTGTACTTAC
AAACAACTGTCTACTGTTCGGTTAGGGATGTGGAGGAAAATGTGAAGCACTGGAAGTTGA
AGGACTTGTGCCCTGATGCAACCATACCCTGCTTTACTGTTTATGGCACTTTCGTCAACA
GTGACAGGCAGCTAATATTTGACATCTACAATGTACACATTTATAACAAGGAAATGGACA
ACTTTGATGAAGGGTGTATCAGTGTCCTAGAGGAAACTGCTGAAAGACACATGCTCTGGG
AGCTTGATCTGATGAACTCACTCTGCTCTGATGAGAGGAGAGATGAGAGAACTGCAAGGT
TACTTTTAGGCTGCCCTAATGTTAGAAAGGCTGCAAACAAAGAAGGAAAAAGGTTGATGA
AGTTGAGTGATGACGCGTCCACTGACACAAACAGCATCGCTTCAGAGGTGTCAGATAGGA
GGTCTTATAGCTCAAGCAAGAGTAGGATCCGTAGTATTTTCGGAAGGTACAACTCTCAGA
AGAAGCCCTTTGAGCTAAGGTCAGGTCTCGAGGTGTTCAACGACCCGTTTAATGACTATC
AACAAGCAATCACTGACGTGTGTCAGTTCTCTGAGTATACTCCCAACAAAGACAGTGTTT
TGAAAGATTGCCTCCAAATCATACGGAAGAATCCCAGTCACACCATGGGTTCTTTTGAAC
TAATACAGGCAGTATCTGAGTTTGGCATGAGCAAATATCCTCCAGAAAACATAGACAAGG
CAAGAAGGGATCCAAAAAACTGGGTTAGCATATCTGAAGTCACAGAGACAACAAGCATAG
TTGCCTCACCAAAAACACACATGATGTTGAAAGATTGCTTTAAAATCATCCTTGGAACAG
AGAATAAGAAGATAGTCAAAATGCTTCGAGGAAAGTTGAAGAAGCTAGGTGCCATCTCTA
CAAACGTTGAAATTGGGAAAAGGGACTGTTTAGACCTTCTTAGCACTGTAGATGGTTTGA
CAGACCAGCAGAAGGAGAACATTGTGAACGGCATTTTTGAGCCTTCTAAGCTATCCTTTT
ACCACTGGAAAGAATTAATTAAAAAGAACATTGAAGAAGTCTTGTTAACAGAAGATGGAA
ACCTGATCTTCTGTTGGCTAAAGACAGTGTCATCATCAGTCAAAGGCAGCCTGAAGAAGA
AACTAAAATTCATGAACATACACTCCCCTGAGCTCATGCCCGACAATTGCATCTTTTCCG
AGGCTGAGTTTCAAGAACTAATAAAGCTTAAGAAGCTTCTTCTCAATGAACAGCAGGACG
AGCAGGAATTAAATCAGGACCTGCTCATTTCTGCTTGGACCAAGAGCATAACAACTTGCA
AAGACTTTGCAAACATAAATGACAGGGTACAAAAATTCATACACCAACTTTCTGAGGAAC
TCTACGGAATAAGACTACAGCATCTAGAGTTATCAAAGCTGAAGCAAGAACACCCTAGTG
TCAGTTTCACCAAGGAGGAAGTGTTAATAAAAAGGCTAGAAAAGAATTTCCTTAAGCAGC
ACAACCTTGAAGTAATGGAGACAGTTAACCTCATTTTTTTTGCAGCATTGTCAGCCCCTT
GGTGTCTTCATTACAAGGCACTGGAATCTTACCTGGTCAGACATCCGGAAATACTCGACT
GCGGGCTGAAGGAAGACTGTAGACTCCCCCTGCTGGATCTGTCTGTTTCAAAGTTGTTGG
TGTCTCTATACCGAAAAGATGGTGAAGAATTGGTACAAAACTCCGGTTTAAAGATTGGGT
TTTTGGTGAAGTATGCTGTCACATTGTTCACATCAAACGGCGAGCCATTCTCACTCAGCC
TGAATGATGGTGGGCTGGACCTTGATCTCCATAAAACCACTGATGAAAAACTGCTGCATC
AGACCAAAATAGTTTTTGCAAAGATAGGCTTATCAGGAAATGGGTATGATTTCATCTGGA
CAACCCAAATGATTGCAAATAGTAATTTCAATGTTTGTAAGAGGTTGACTGGCAGGAGTA
CCGGAGAAAGACTCCCAAGGAGTGTTAGGAGCAAAGTCATTTACGAAATGGTAAAGTTGG
TAGGTGAAACGGGCATGGCCATACTCCAGCAGTTGGCTTTTGCGCAAGCACTCAATTACG
AACATCGCTTTTATGCAGTGCTGGCACCAAAAGCACAGTTGGGTGGTGCAAGAGACTTGT
TGGTGCAGGAGACCGGTACAAAAGTCATGCATGCTACCACTGAAATGTTTAGCAGGAATC
TTTTGAAAACAACCTCTGATGATGGTCTCACTAACCCACATCTTAAAGAAACCATTCTGA
ATGTGGGGCTAGATTGCCTCACCAACATGAGAAACCTTGATGGGAAACCCATTAGTGAAG
GCAGCAATCTAGTTAATTTCTACAAAGTTATTTGCATCTCCGGAGATAACACCAAGTGGG
GCCCAATACACTGCTGTTCCTTCTTTTCTGGCATGATGCAGCAGGTGTTGAAGGATGTAC
CTGATTGGTGTTCATTTTACAAACTAGTCTTTATAAAGAATCTATGCAGACAGGTGGAAA
TACCTGCTGGTAGCATCAGGAAGATTTTAAACGTGCTTAGATATAAATTGTGTTCCAAGG
GAGGCGTGGAACAGCATAGTGAAGAAGACTTGAGGAAGCTGCTGATAGACAATCTGGACA
GCTGGGATGGAAATGACACTGTTAAATTCTTAGTGACTACTTACATAAGCAAGGGACTTA
TGGCGCTTAATAGCTACAATCACATGGGACAAGGAATTCATCATGCGACATCATCAGTGT
TGACTTCCTTGGCAGCAGTGCTATTTGAAGAATTAACCATCTACTACCTAAAGAGAAGCA
TGCCTCAAACAACCATTCATGTTGAGCATGCAGGTAGCTCTGATGATTATGCAAAGTGTA
TAGTGGTGACAGGTATTCTGTCAAAAGACCTTTATGCTCAATACGATGAAACATTTTGGA
AACATGCATGCAGGTTGAAGAATTTCACAGCGGCAGTACAAAGGTGTTGCCAAATGAAAG
ACAGTGCCAAAACCTTAGTAAGTGACTGCTTTCTTGAATTCTATAGTGAATTCATGATGG
GTTATAGAATCACACCCGCTGTGATAAAATTCATATTCACGGGACTTATAAACAGCTCAG
TAACTTCCCCACAGAGTTTAATGCAGGCATGTCATGTTTCTTCTCAGCAGGCAATGTACA
ATAGTGTTCCTCTTATAACAAACACTGCCTTTACACTACTTAGGCAACAGATTTTCTTCA
ATCACGTTGAGGATTTCATTAGAAGGTATGGAATCCTTACACTTGGGACACTATCCCCTT
TCGGTAGACTGTTTGTCCCAACATACTCTGGTCTGGTTAGCTCAGCTGTTGCTCTTGAGG
ATGCCGAAGTCATTGCCAGAGCAGCACAGACTCTAAACATGAACAGTGTATCGATCCAGT
CAAGTAGTTTGACCACACTAGAAGGATTAGAACGAAGTCGAGCAAGCTCATCTCTTGATG
ATAGCAGCAGTATAAGTGACACAACTGTGGCTTCTCAAGACTCAGGGTCTTCTGCATCAA
GTTTCTCTTTCGAGCTGAATAGGCCCCTATCTGAAACAGAAATACAGTTTATAAAGGCAC
TTAGCAGTCTGAGGTCAATCCAGGCGTGTGAGATAGTGCAGAATAGAATAACTGCTCTGT
ACAGCAATAGTAATGAAGGGCCCCTTGACAGGCACAATGTCATATATAGCAGTAGAATGG
CAGACTCATGTGACTGGCTGAGAGACGGGAAAAGAAGAGGAAACTTTGAATTGGCAAATA
GGATACAGTCAGTGCTCTGTGTACTGATAGCTGGCTATTATAGATCGTTCGGAGGAGAGG
GAACAGAAAAGCAAGTTAAAGCATCACTAAACAGGGATGATAACAAGATAATTGAAGACC
CCATGATACAACTGATACCTGAGAAATTGAGAAGAGAGTTAGAGAGGTTAGGCGTGTCTA
GAATGGAAGTCGATGAGTTGATGCCCAGTATCAACCCAGATGATACTCTTGCGCAGCTTG
TGGCAAAAAAACTTATTAGTTTGAATGTGTCAACAGAAGAATATTCAGCCGAAGTTTCAA
GGCTCAAGCAAACACTTACTGCTCGTAATGTTTTACATGGCTTGGCAGGAGGGATTAAGG
AGCTTTCCCTCCCTATATATACAATATTCATGAAGTCTTACTTCTTTAAAGATAATGTTT
TCCTGTCTCTTACAGACAGGTGGTCAACTAAACACAGTACAAATTACCGTGACAGCTGTG
GCAAACAGCTGACAGGTAAGATAATAACCAAATATACCCATTGGCTGGATACATTCTTAA
GCTGCTCTGTCTCCATCAATAGACACACCACCGTCAAGGAGCCATCATTGTTTAATCCCA
ATATCAGATGTGTTAACCTGATCACCTTTGAAGACGGCCTTAGGGAACTCTCCGTGATTC
AAAGCCACCTAAAGGTCTTTGAAAGTGAATTTACGAATTTGAATCTCCAATTTTCGGATC
CTAATAGGCAGAAACTCAGGATAGTGGAATCAAGACCAGCGGAATCTGAGCTAGAAGCAA
ACCGAGCTGTGATAGTCAAGACCAAGCTGTTCTCAGCAACTGAGCAGGTCCGCCTTTCCA
ACAACCCTGCAGTTGTCATAGGTTATCTGTTAGATGAATCTGCAATCTCAGAAGTCAAGC
CAACTAAGGTTGACTTCTCAAACTTGCTCAAAGATCGTTTTAAGATCATGCAGTTCTTCC
CTTCAGTGTTTACCCTGATCAGAATGCTTACGGATGAGTCAACAGACTCTGAGAAAAGTG
GCCTCAGCCCTGACTTGCACCAGGTTGCTAAGTATTCGAATCACCTCACCCTACTTAGCA
GGATGATACAGCAAGCAAAGCCAACTGTTACTGTCTTCTACATGCTGAAAGGCAACCTGA
TGAATACAGAGCCGACCGTCGCAGAACTCGTCAGTTATGGTATCAAGGAAGGTAGATTTT
ACAGGCTTTCAGACACTGGAATTGATGCAAGCACCTACTCTGTAAAGTATTGGAAGATCC
TCCACTGCATATCTGCTATTGGAGGGCTCCCTTTGAGCCAGACAGACAAATCCTCATTGC
TCATGAGTTTTTTAAACTGGAGAGTGAATATGGACATCAAGACTCCTGATTGTCCACTGT
CAAGTCATGAGGCAGGCATATTAAGTGAGTTTGATGGACAGGTTATTGCAAACATACTTG
CCAGCGAGTTGAGCTCTGTGAAGCGTGACTCTGAGCGTGAAGGTTTAACTGATCTCCTGG
ACTATCTGAACTCACCCACAGAGCTATTGAAGAAAAAACCCTACTTAGGCACCACCTGTA
AGTTCAACACTTGGGGAGACACAAACAGAACTGGAAAGTTCACATACAGTAGTAGGTCAG
GGGAGTCAATTGGAATATTCATTGCTGGGAAATTACATGTTCACCTTTCTTCTGAATCAG
TGGCATTGTTATGTGAGACAGAAAGACAGGTGCTGTCTTGGATGAGTAAAAGGAGGACAG
AAGTGGTAACCAAAGAGCAGCATCAACTATTCTTGAGCCTTCTTCCTCAATCTCACGAGT
GTCTACAGAAACATAAGGACGGTAGCGCAATGTCAGTCATACCTGATAACAGCAATCCCC
GGCTCCTCAAGTTTGTGCCTCTCAAGAAAGGTTTAGCAGTTGTGAAAATAAAGAAACAAA
TCTTAACGGTAAAGAAGCAGATTGTTTTTGATGCAGAAAGTGAACCAAGACTGCAATGGG
GGCATGGTTGTCTATCCATTGTTTATGATGAAACTGACACACAGACTACCTACCATGAAA
ACCTATTAAAGGTTAAACAGCTAGTAGATTGCTCCACTGACAGAAAGAAGCTTTTGCCTC
AGTCAGTGTTTTCAGATTCTAAAGTTGTGCTTTCAAGGATTAAGTTCAAAACGGAATTGC
TTCTTAACTCTTTAACATTATTACACTGCTTTCTGAAACATGCTCCCAGTGACGCCATAA
TGGAAGTGGAAAGCAAGAGTAGCCTATTACACAAGTATCTCAGGTCAGGAGGCATCAGAC
AACGTAACTCAGAAGAGCTGTTTAGAGAGAAGCTAGACAAGGTGGTGATAAAAGACAATC
TAGAACAAGGGATAGAAGAAGAAATTGAGTTTTGCAATAATCTAACAAAGACAGTGTCAG
AAAACCCGCTACCACTCAGTTGCTGGTCAGAAGTGCAGAATTATATAGAAGACATAGGCT
TCAACAACGTCTTGGTGAATATCGACAAGAACACAGTCAAAAGTGAACTTTTATGGAAGT
TCACACTAGACACCAATGTGAGTACAACAAGCACCATCAAGGACATTAGAACCCTCGTCT
CCTACATCAGCACCGAGACCATTCCTAAATTTTTACTCTCTTTTCTACTCTATGAGGAAG
TGCTGATGAACTTGATCCAGCAATGCAAGGCAACAAAAGAGCTCATCAACAGTACAGGGC
TTTCGGACCTAGAATTAGAGAGTCTGCTCACTCTATGTGTGTTCTGCTTTCAAACTGAGC
GTAGTAAGCGAGGAGGACCAAGGTGTTCTTTCACAGCACTACTAGGCTTGATTCACGAAG
ACTGGCAAAAGATAGGAAAGAACATCCTTGTTCGTGCAAGCAATGAATTAGGGGACATTT
CATTAAAAGTGATTATCATTTTGGTCCCTCATAAGGATATGTCCAAGCCCAAATCAGAAA
GGATCGTCACTGCCAGAAGATCACTGAATCATGCTCTATCCTTGATGTTCTTGGAAGAGG
TTACATTACCTGAGTTGAAAGCCTTTTCCGTTAACTGTAAAATGGGTAGCCTAGAGGGAC
AGGAATGCTTTGAGTTCACCATTCTAAAAGACAACAGTACCAAGCTGGACTACAACAAAC
TGATTGACCACTGTGTAGACATGGAAAAGAAGAAGGATGCTGTCAGAGCAGTTGAGGACT
TCGTGCTAATGTTGACGGGGAGAGCAGTGAGACCCAGCATTGTGACTCCAGCAGCGCCTG
AGTTTGAGCAGTGTCAGGAGCAGATAAGCCTGGATGACTTAATGGCGTGTGACATAACAG
TGGTGCAACCAGACAGAGAGGCGGAGGCACTCAAGACTGGCAATCTTAGCTTTAACTGGG
ATTCAGACTGAGCATGATTTTGAGTTTACAAAAGGGCTGTCCACTTCTCACATGGAATTC
CAGGAACCCAGCATGTCCACACTCAACACTCCGCACACATCAATCCGCGCAAAAGGACCT
GTGTCATGGTCAATTCTAGCCAGCATTGTTCACAAATACTCTGATCGACTAACTTACTCT
GCCTCATATCCATTTGTTTCTTTTACTTCCACCCTAGTATTATGCCTGTTATTTGCAAGG
AT
>MN811036.1 Crimean-Congo hemorrhagic fever orthonairovirus isolate CAP14 glycoprotein precursor gene
GTATCAGTCTTGAGAGTGTGTGTGAAGCATCCTGCATGCAATATGTCAGACAACTTCATA
CTTCTGTTGCTCATGTGCACTGTTTTCCATCAACACCCCAAGGATGTCGGCGCAAACGTC
CACCCAATCGACTCATCCAACAGCACAACAGGTGCTAGCACAGCTCTTAACCCAGCGCAC
AATGCAACCACCAATGGTCAAAAGCAGTCTGTCAGCATAACGCCAATGGCTCAGTCAAGC
ACAGTGACTCAGACCACTGTAGCACAAGCCGAGGAGGTGGATGGCTCTGGTGGGTCTACT
ACACTCTCTGCTGTGATCTCCACCCCAGTCACAACAACCACCCATGCCAATCAGAAGTTA
GCTTCAACCGTGAACACAATCACCACGAGCCCAGAGGACACCACACCAACAGCTCTGACC
GGCAAAAGCATCCCAACGTCACAGTCCCGAACAGGCCCATCTAATAGAACCAATATGCAC
CCAACACCACATAGCACACATCAACCCCTGAGGAAGCTCCTCTCCGCAGTAAGCACCGAA
GTGGCATCCCAAACCTCACCAACAGCAGTCACAACGGATGATACAGGAGCCTCCACCATC
CCACAAGTCACCACTGACACCTCCCCACCTATTCCAACCCAGGTCACGTCCCCAGCAGGC
AGCAGTTCGAACAGCACATCAAACCACCCCAAAACAACACTCCAGCCAACATCCTCAGGA
CTAGAAGCCCAACAAACCCGGCCAACCACTATGCCAAACACTACAGCCCTGGTCACCCTA
ACCACACACATCAGCCCGACAAATAGATCAAGAAGGAACTCTGAAGTAGAAATAATCCTC
ACACTCCCCCAGGGCCTTAAGAAATACTACAGTAAAATATTAAAGCTGCTGCATCTCACT
TTAGAAGAAGATTCTGAAGGCTTACTAGAGTGGTGTACAAGAACACTGAAACAGGCATGT
GATGATGGCTACTTCCAAGAAAGAATAAAGGAATTCTTTTTGACAGGGGAAGGTTATTTC
AATGAAGTGCTACTGTTCAAGTCACCAAGCCAATTGGGCACCACCGGGTCACCTCTCGTA
AGTCCTCCCACAGCTGAGCCCTTCAAGTCTTTTTATGCTAAAGGGTTCTTGGTAATAGAT
TCAGGTTACTTCTCTGCTAAATGCTATCCGAAAGCATCAAACTCGGGGCTCCAGCTAATT
AATGTTACCCAACACTCAATTAAAATAGTTAACACCCCAGGCCCAAAGTATTCTAACTTA
AAGACTGTCAACTGCATAAATTTGAAGGTGTCAACTGATAAAGATCACAATGAGCTTGAA
GTGAATGTGCTTCTTCCCCAGGTTGCAGTCAACATTTCAAACTGTCATGTACTCATCAAG
TCCCATGTTTGTGACTATTCCTTGGATACAGATGGCATGATAAGACTCCCACAAGTCACC
CATGAAGGCACTTTTATACCGGGAACCTATAAGATAGTGATAGATAAGAAGAATAAACTA
AACGACAGGTGCACCATGACCACCAACTGTGTGATCAAAGGAAAAGAGATTCGGAAAGGG
CAGTCAACTCTCAGGCAATATAGGACAGAAATAAGGATTGGTCAAATGTCATCTGGAACA
AGAAGATTGCTTTCGGAAGGAGGTGGTGGTGGCTGCATCTCAAGAACTCAACTAATAAAA
ACAGAAACTGCAGAGGTACATGGAGACGATTACGGCGGACCTGGCGAGAAAATCACCATC
TGCAATGGTTCAACCATCGTTGATCAGAGGTTGGGCAGTGAACTAGGATGTTACACAATT
AACAGAATAAAATCTTTCAAACTATGCGAGAATAGTGCACAAGGCAAGAACTGTGAGATA
GACAGTGCACCTGTGCAATGCAGGCAAGGTTATTGTTTGAAAATTAGTCAAGAGGGAAGA
GGACATGTGAAACTTTCTAGGGGTTCAGAAATTGTTCTAGATGTCTGCGACACAAGCTGT
GAGATAATGATTCCTAAAGGCACAGGAGACATCCTGGTGGACTGCTCAGGAGGACAGCAG
CACTTTCTACAGAGCAACTTAGTTGATCTGGGTTGTCCAAACATTCCGCTGCTGGGCAAG
ATGGCTATTTACATTTGCAGAATGTCAAATCATCCTAAAACAACTATGGCTTT-CTCTTT
TGGTTCAGTTTTGGCTACGTGATTACTTGTATATTGTGCAAGACACTCTTTTACGTACTT
ATAATAATTGGGACATTGGGGAAAAAATTAAAGCAGTACAGAGAGCTAAAACCCCAAACA
TGTACCATATGTGAATCAGTCCCGGTTAATGCAATAGATGCTGAAATGCATGACCTCAAC
TGCAGCTACAACATATGCCCTTATTGTGCCTCCAGACTCACCTCAGAAGGACTCACAAGA
CATGTGAATCAGTGTCCCAAAAGGAAAGAAAAGGTGGAGGAGACAGAGTTGTACTTGAAC
CTAGAAAGGATCCCCTGGATTGTTAGGAAGCTTCTACAGGTGTCTGAGTCAACAGGTGTG
GCCTTAAAAAGAAGCAGCTGGATGTTCGTGCTCCTCATATTGCTGATAGTCTCTATGTCA
CCAGTTCAATCTGCACCAATAGGTCAGGAGAGAACAATTGCCCTATATCAATTCAGAGAA
GATTACATGGGCATTTGTCTTGTCGTAATGGGGAGTGTCCTCTTGGCAGTCTCCTTACTA
GTTAGGGGGCTGATTGACAGCATCAACAGTGCCCTTTTCCCTGGGTTGTCTGTCTGCAGA
ACATGCCATACCGGCAGCATAAATGGTTTTGAGATTGAGTCTCATAAATGCTATTGTGGC
CTACTCTGCTGTCCTTACTGTAGGGCTTGCTCGACTGACCAGGATGCTCACCAGTTCCAT
CTAAGTGTCTGTAAGAAGAGAAAGGCAGGAAGCAACGTCATGTTAGCTGTCTGTAAGCGT
ATGTGCTTCAAGGTAGTTGTCAAAGCCAGCAACAAAGTCCTATTCATTAGAAATGTCATA
AACACTACTTTTGTTGTATGCATACTTGTGATGGTGGTCTGCATAGCCAGTTCGGCCGCT
GTAGAGATGGAAAATCTACCAGCAGGAACTTGGGAAAGAGAAGAAGAGCTCACAAACTTC
TGTCATCAAGAGTGTCAAGTAACAGAAACTGAATGCCTCTGTCCTTATGAATCTTTCATA
CTTAGGAAACCACTTTTTTTGGACAGCATAGCTAAAGGAGTTAAGAACCTTTTGAACTCA
ACAAGCTTGGAAACTAGCCTGTCGATTGAAGCACCTTGGGGGGCCATTAATGCCCAGTCT
ACTTACAAACCAACCACATCAAGTGCCAACATTGCTCTAACATGGAGCTCGGTAGAACAT
AGAGGCAACAAGATCTTGGTCTCAGGCAGGTCTGAATCAATCATGAAACTTGAAGAGAGG
ACCGGGATAAGCTGGAACTTGGGTGTTGAAGATGCCTCTGAGTCAAGAACACTCACCATC
TCCGTCATGGATCTATCACAGATGTATTCCCCTGTCTTTGAGTACCTGTCAGGGGATCGT
CAGGTAGAAGAATGGCCAAAGGCAACCTGCACTGGCAACTGCCCGGAGAGGTGTGGCTGC
ACATCGTCAACCTGCCTTTACAAGGAGTGGCCTCATTCGAGAAACTGGAGATGCAACCCC
ACATGGTGTTGGGGGGTTGGGACTGGCTGCACATGCTGTGGTCTAGATGTCAAAGAACTT
TTCACGGATCACATGCTAGTAAAATGGAAAGTTGAGTACATCAAGACAGAGGCGATAGTG
TGTGTTGAGCTCACCAGTCAAGAGAGGCAGTGCAGTCTGATTGAAGCGGGTACGAGATTT
AGCTTAGGGCCAGTAACAATCACCCTGTCTGAGCCAAGGAACATTCAACAGAAGCTTCCT
CCTGAATTAGTCACACTGCACCCAAAGATAGAAGATGGCTACTTTGACTTAATGCATGTT
CAAAAGGTAATGTCCGCCAGCACAGTGTGCAAGCTGCAAAGTTGCACACACGGTGTACCG
GGGGACTTACAAATTTATCATGTTGGCAATCTGTTGAAAGGAGACAGAGTGAATGGGCAC
CTAATCCACAAGGTTGAGCCACACCTGAACACATCCTGGATGTCATGGGATGGCTGTGAC
TTAGACTATTTCTGCAATATGGGAGACTGGCCCTCCTGCACATACACCGGGGTGACACAA
CACAATCATGCTGCATTTGCAAATCTGCTTAACATTGAAACCGACTACACAAAGACTTTC
CATTTTCACTCCAAAAGAGTGACAGCCCATGGAGACACACCACAGCTAGACTTAAAGGCA
AGGCCAAGATATGGTGCAGGTGAAATCACTGTTCTGGTGGAAGTAGCTGATATGGAGCTA
CATACAAAGAAGGTTGAGATAACAGGCTTGAAATTTGCAAGCTTAACTTGTTCAGGATGC
TATGCCTGTAGTTCAGGTATCTCCTGTAAGGTCAGAATACATGTGGATGAACCAGATGAG
CTCACAGTGCATGTGAAAAGCAGCGACCCAGACATTGTGGCAGCCAGCTCAAGTCTTATG
GCAAGAAAGATTGAGTTTGGGGTCGATAGTACTTTCAAGGCGTTCTCCTCTATGCCTAAG
GATTCTTTGTGCTTTTATATTGTCGAAAGAGACTATTGCAACAGCTGCAGAAATGAGGAC
ACACAGAGGTGTGTGAACGCAAGGCTCGAACAGCCACAAAGCATTCTCATCGAGCATAAA
GGTACAATCATTGGCAAGCAGAATGACACCTGTGGAACTAAGACAAGCTGTTGGCTAGAC
TCATTTAAAAGTTTTTTTTATGGATTAAAGAACATGTTGAGCGGTATTTTTGGCAATGTT
TTTCTAGGGATCTTCTTGTTTCTTGCCCCTTTTGTTCTACTGCTGTTTTTTTTCTTCTTT
GGATGGAGAATTCTATTCTGTTTTAAGTGCTGCAGAAGGACCAGAGGCCTGTTTAAATAC
AGACACATCAAAGACGATGAAGAAGTTGGCTACAAAAAAATCATCGAGAGACTGAACAAT
AAGAAAGGCAAACACAGATTGCTTGACGGCGAGAGACTTGCAGATAGGAAGATTGCTGAA
CTCTTCTCAACGAAGACACACATCGGATAATGAAGCCGATGGAGCCCCATCGTACGTATG
AAGCAACAGCCACACCAATCCCCTCATCCTCAGTCCCTGTAAATCTTGCATCAACCGTCA
CAAAAGTACACGGCAAACGGTCAGCCAGTGGGCAATGCTGCCTAACAACATCATCTCCCT
CTGACATACCTACATAACAGAACACTGCACTGCATGATATTGCCTCAGCTTTTACCTACT
CGTTGATATCTT
>Specimen3_M segment
GTATCAATCTTGAGAGTGTGTGTGAAGCATCCTGCATGCAATATGTCAGACAACTTCATA
CTTCTGTTGCTCATGTGCACTGTTTTCCATCAACACCCCAAGGATGTCGGCGCAAACGTC
CACCCAATCGACTCATCCAACAGCACAACAGGTGCTAGCACAGCTCTTAACCCAGCGCAC
AATGCAACCACCAATGGTCAAAAGCAGTCTGTCAGCATAACGCCAATGGCTCAGTCAAGC
ACAGTGACTCAGACCACTGTAGCACAAGCCGAGGAGGTGGATGGCTCTGGTGGGTCTACT
ACACTCTCTGCTGTGATCTCCACCCCAGTCACAACAACCACCCATGCCAATCAGAAGTTA
GCTTCAACCGTGAACACAATCACCACGAGCCCAGAGGACACCACACCAACAGCTCTGACC
GGCAAAAGCATCCCAACGTCACAGTCCCGAACAGGCCCATCTAATAGAACCAATATGCAC
CCAACACCACATAGCACACATCAACCCCTGAGGAAGCTCCTCTCCGCAGTAAGCACCGAA
GTGGCATCCCAAACCTCACCAACAGCAGTCACAACGGATGATACAGGAGCCTCCACCATC
CCACAAGTCACCACTGACACCTCCCCACCTATTCCAACCCAGGTCACGTCCCCAGCAGGC
AGCAGTTCGAACAGCACATCAAACCACCCCAAAACAACACTCCAGCCAACATCCTCAGGA
CTAGAAGCCCAACAAACCCGGCCAACCACTATGCCAAACACTACAGCCCTGGTCACCCTA
ACCACACACATCAGCCCGACAAATAGATCAAGAAGGAACTCTGAAGTAGAAATAATCCTC
ACACTCCCCCAGGGCCTTAAGAAATACTACAGTAAAATATTAAAGCTGCTGCATCTCACT
TTAGAAGAAGATTCTGAAGGCTTACTAGAGTGGTGTACAAGAACACTGAAACAGGCATGT
GATGATGGCTACTTCCAAGAAAGAATAAAGGAATTCTTTTTGACAGGGGAAGGTTATTTC
AATGAAGTGCTACTGTTCAAGTCACCAAGCCAATTGGGCACCACCGGGTCACCTCTCGTA
AGTCCTCCCACAGCTGAGCCCTTCAAGTCTTTTTATGCTAAAGGGTTCTTGGTAATAGAT
TCAGGTTACTTCTCTGCTAAATGCTATCCGAAAGCATCAAACTCGGGGCTCCAGCTAATT
AATGTTACCCAACACTCAATTAAAATAGTTAACACCCCAGGCCCAAAGTATTCTAACTTA
AAGACTGTCAACTGCATAAATTTGAAGGTGTCAACTGATAAAGATCACAATGAGCTTGAA
GTGAATGTGCTTCTTCCCCAGGTTGCAGTCAACATTTCAAACTGTCATGTACTCATCAAG
TCCCATGTTTGTGACTATTCCTTGGATACAGATGGCATGATAAGACTCCCACAAGTCACC
CATGAAGGCACTTTTATACCGGGAACCTATAAGATAGTGATAGATAAGAAGAATAAACTA
AACGACAGGTGCACCATGACCACCAACTGTGTGATCAAAGGAAAAGAGATTCGGAAAGGG
CAGTCAACTCTCAGGCAATATAGGACAGAAATAAGGATTGGTCAAATGTCATCTGGAACA
AGAAGATTGCTTTCGGAAGGAGGTGGTGGTGGCTGCATCTCAAGAACTCAACTAATAAAA
ACAGAAACTGCAGAGGTACATGGAGACGATTACGGCGGACCTGGCGAGAAAATCACCATC
TGCAATGGTTCAACCATCGTTGATCAGAGGTTGGGCAGTGAACTAGGATGTTACACAATT
AACAGAATAAAATCTTTCAAACTATGCGAGAATAGTGCACAAGGCAAGAACTGTGAGATA
GACAGTGCACCTGTGCAATGCAGGCAAGGTTATTGTTTGAAAATTAGTCAAGAGGGAAGA
GGACATGTGAAACTTTCTAGGGGTTCAGAAATTGTTCTAGATGTCTGCGACACAAGCTGT
GAGATAATGATTCCTAAAGGCACAGGAGACATCCTGGTGGACTGCTCAGGAGGACAGCAG
CACTTTCTACAGAGCAACTTAGTTGATCTGGGTTGTCCAAACATTCCGCTGCTGGGCAAG
ATGGCTATTTACATTTGCAGAATGTCAAATCATCCTAAAACAACTATGGCTTTCCTCTTT
TGGTTCAGTTTTGGCTACGTGATTACTTGTATATTGTGCAAGACACTTTTTTACGTACTT
ATAATAATTGGGACATTGGGGAAAAAATTAAAGCAGTACAGAGAGCTAAAACCCCAAACA
TGTACCATATGTGAATCAGTCCCGGTTAATGCAATAGATGCTGAAATGCATGACCTCAAC
TGCAGCTACAACATATGCCCTTATTGTGCCTCCAGACTCACCTCAGAAGGACTCACAAGA
CATGTGAATCAGTGTCCCAAAAGGAAAGAAAAGGTGGAGGAGACAGAGTTGTACTTGAAC
CTAGAAAGGATCCCCTGGATTGTTAGGAAGCTTCTACAGGTGTCTGAGTCAACAGGTGTG
GCCTTAAAAAGAAGCAGCTGGATGTTCGTGCTCCTCATATTGCTGATAGTCTCTATGTCA
CCAGTTCAATCTGCACCAATAGGTCAGGAGAGAACAATTGCCCTATATCAATTCAGAGAA
GATTACATGGGCATTTGTCTTGTCGTAATGGGGAGTGTCCTCTTGGCAGTCTCCTTACTA
GTTAGGGGGCTGATTGACAGCATCAACAGTGCCCTTTTTCCTGGGTTGTCTGTCTGCAGA
ACATGCCATACCGGCAGCATAAATGGTTTTGAGATTGAGTCTCATAAATGCTATTGTGGC
CTACTCTGCTGTCCTTACTGTAGGGCTTGCTCGACTGACCAGGATGCTCACCAGTTCCAT
CTAAGTGTCTGTAAGAAGAGAAAGGCAGGAAGCAACGTCATGTTAGCTGTCTGTAAGCGT
ATGTGCTTCAAGGTAGTTGTCAAAGCCAGCAACAAAGTCCTATTCATTAGAAATGTCATA
AACACTACTTTTGTTGTATGCATACTTGTGATGGTGGTCTGCATAGCCAGTTCGGCCGCT
GTAGAGATGGAAAATCTACCAGCAGGAACTTGGGAAAGAGAAGAAGAGCTCACAAACTTC
TGTCATCAAGAGTGTCAAGTAACAGAAACTGAATGCCTCTGTCCTTATGAATCTTTCATA
CTTAGGAAACCACTTTTTTTGGACAGCATAGCTAAAGGAGTTAAGAACCTTTTGAACTCA
ACAAGCTTGGAAACTAGCCTGTCGATTGAAGCACCTTGGGGGGCCATTAATGCCCAGTCT
ACTTACAAACCAACCACATCAAGTGCCAACATTGCTCTAACATGGAGCTCGGTAGAACAT
AGAGGCAACAAGATCTTGGTCTCAGGCAGGTCTGAATCAATCATGAAACTTGAAGAGAGG
ACCGGGATAAGCTGGAACTTGGGTGTTGAAGATGCCTCTGAGTCAAGAACACTCACCATC
TCCGTCATGGATCTATCACAGATGTATTCCCCTGTCTTTGAGTACCTGTCAGGGGATCGT
CAGGTAGAAGAATGGCCAAAGGCAACCTGCACTGGCAACTGCCCGGAGAGGTGTGGCTGC
ACATCGTCAACCTGCCTTTACAAGGAGTGGCCTCATTCGAGAAACTGGAGATGCAACCCC
ACATGGTGTTGGGGGGTTGGGACTGGCTGCACATGCTGTGGTCTAGATGTCAAAGAACTT
TTCACGGATCACATGCTAGTAAAATGGAAAGTTGAGTACATCAAGACAGAGGCGATAGTG
TGTGTTGAGCTCACCAGTCAAGAGAGGCAGTGCAGTCTGATTGAAGCGGGTACGAGATTT
AGCTTAGGGCCAGTAACAATCACCCTGTCTGAGCCAAGGAACATTCAACAGAAGCTTCCT
CCTGAATTAGTCACACTGCACCCAAAGATAGAAGATGGCTACTTTGACTTAATGCATGTT
CAAAAGGTAATGTCCGCCAGCACAGTGTGCAAGCTGCAAAGTTGCACACACGGTGTACCG
GGGGACTTACAAATTTATCATGTTGGCAATCTGTTGAAAGGAGACAGAGTGAATGGGCAC
CTAATCCACAAGGTTGAGCCACACCTGAACACATCCTGGATGTCATGGGATGGCTGTGAC
TTAGACTATTTCTGCAATATGGGAGACTGGCCCTCCTGCACATACACCGGGGTGACACAA
CACAATCATGCTGCATTTGCAAATCTGCTTAACATTGAAACCGACTACACAAAGACTTTC
CATTTTCACTCCAAAAGAGTGACAGCCCATGGAGACACACCACAGCTAGACTTAAAGGCA
AGGCCAAGATATGGTGCAGGTGAAATCACTGTTCTGGTGGAAGTAGCTGATATGGAGCTA
CATACAAAGAAGGTTGAGATAACAGGCTTGAAATTTGCAAGCTTAACTTGTTCAGGATGC
TATGCCTGTAGTTCAGGTATCTCCTGTAAGGTCAGAATACATGTGGATGAACCAGATGAG
CTCACAGTGCATGTGAAAAGCAGCGACCCAGACATTGTGGCAGCCAGCTCAAGTCTTATG
GCAAGAAAGATTGAGTTTGGGGTCGATAGTACTTTCAAGGCGTTCTCCTCTATGCCTAAG
GATTCTTTGTGCTTTTATATTGTCGAAAGAGACTATTGCAACAGCTGCAGAAATGAGGAC
ACACAGAGGTGTGTGAACGCAAGGCTCGAACAGCCACAAAGCATTCTCATCGAGCATAAA
GGTACAATCATTGGCAAGCAGAATGACACCTGTGGAACTAAGACAAGCTGTTGGCTAGAC
TCATTTAAAAGTTTTTTTTATGGATTAAAGAACATGTTGAGCGGTATTTTTGGCAATGTT
TTTCTAGGGATCTTCTTGTTTCTTGCCCCTTTTGTTCTACTGCTGTTTTTTTTCTTCTTT
GGATGGAGAATTCTATTCTGTTTTAAGTGCTGCAGAAGGACCAGAGGCCTGTTTAAATAC
AGACACATCAAAGACGATGAAGAAGTTGGCTACAAAAAAATCATCGAGAGACTGAACAAT
AAGAAAGGCAAACACAGATTGCTTGACGGCGAGAGACTTGCAGATAGGAAGATTGCTGAA
CTCTTCTCAACGAAGACACACATCGGATAATGAAGCCGATGGAGCCCCATCGTACGTATG
AAGCAACAGCCACACCAATCCCC-CATCCTCAGTCCCTGTAAATCTTGCATCAACCGTCA
CAAAAGTACACGGCAAACGGTCAGCCAGTGGGCAATGCTGCCTAACAACATCATCTCCCT
CTGACATACCTACATAACAGAACACTGCACTGCATGATATTGCCTCAGCTTTTACCTACT
CGTAGATAACTT
>MN811033.1 Crimean-Congo hemorrhagic fever orthonairovirus isolate CAP14 nucleocapsid protein gene
GCCCACAGTGTTATCTTGAGTGTAAGCAAAATGGAGAACAAAATCGAGGTGAACAGCAAG
GACGATCTGAACAAGTGGTTTGAAGAGTTCAAGAAAGGAAATGGGCTTGTGGACACCTTC
ACAACCTCTTACTCCTTTTGTGAAAATGTACCGAACTTGGACAGATTTGTGTACCAAATG
GCCAGTGCAACCGATGATGCACAAAAGGACTCCATCTATGCATCTGCCCTTGTTGAAGCA
ACCAAGTTCTGTGCGCCAATATATGAGTGTGCCTGGGTTAGCTCCACAGGCATCGTAAAG
AAAGGTCTTGAGTGGTTTGAGAAGAACACAAGCACCATCAAGTCCTGGGATGAGAGCTAT
ACTGAGCTGAAGGTTGACATTCCTAAAATAGAGCAACTCTCCAGCTATCAGCAGGCTGCC
CTCAAGTGGAGAAAGGACATAGGTTTCCGTATCAATGCGAACACAACGGCATTGAGCAAC
AAGGTGCTTGCAGAGTACAAGGTTCCTGGAGAGATCTTGGTGCCTGTCAAGGAGATGCTG
TCAGACATGATAAGGAGAAGGAATATCATCCTTAACAGAGGCAGTGACGAGAACCCACGA
GGCCCAGTAAGCCATGAGCACATTGAATGGTGTAGGGAGTTTATCAAGGGGAAATACATC
ATGGCTTTCAATCCACCTTGGGGCGACATCAACAAATCAGGTCGCTCTGGGATTGCACTT
GTCGCAACCGGCCTTGCCAAGCTGGCAGAGACTGAGGGTAAAGGTGTTTTCGAGGAAGCT
AAGAAGACTGTGGAGGCACTCAAGGATTACCTTGATAAACATAGAGATGAAGTCGACAAG
GCAAGTGCTGACAACATGGTGACAAGCCTCTTGAAACACATTGCCAAGGCTCAAGAGCTC
TACAAGAACTCATCTGCACTTCGTGCTCAGGGTGCACAGATTGACACTCCCTTCAGCTCA
TTCTATTGGCTCTACAAAGCAGGAGTTACCCCGGAAACATTTCCCACTGTCTCTCAATTC
CTCTTTGAGCTTGGAAAGCAGCCAAGGGGTACCAAGAAAATGAAGAAGGCCCTGCTCAGC
ACTCCCATGAAATGGGGAAAGAAGCTCTATGAGCTCTTTGCAGATGACTCTTTTCAGCAG
AACAGGATCTACATGCACCCTGCCGTGTTGACAGCCGGCAGGATTAGCGAAATGGGTGTC
TGCTTTGGAACAATTCCTGTGGCAAACCCAGACGATGCAGCCCAAGGATCTGGACACACC
AAATCCATCCTAAATCTGCGGACAAACACTGAGTCCAACAATCCTTGTGCCAGGACCATT
GTCAAGCTCTTCGAGATTCAGAAGACAGGCTTTGACATAAAGGACATGGACATCGTGGCT
TCTGAGCACCTGCTGCATCAGTCTTTGGTTGGGAAGCAGTCACCCTTTCAGAATGCCTAC
AATGTTAAGGGTAACGCCACCAGCGCCAACATCATCTAGCTACTCAGGAGCTCTACACTC
TACCCATCCAACTCCGGATCAGTGCTTTCAGCTGCAACCAGTAATCATGCTTACTCCAAA
CACTGCTTTACTA
>Specimen3_S segment
----ACAGTGTTATCTTGAGTGTAAGCAAAATGGAGAACAAAATCGAGGTGAACAGCAAG
GACGATCTGAACAAGTGGTTTGAAGAGTTCAAGAAAGGAAATGGGCTTGTGGACACCTTC
ACAACCTCTTACTCCTTTTGTGAAAATGTACCGAACTTGGACAGATTTGTGTACCAAATG
GCCAGTGCAACCGATGATGCACAAAAGGACTCCATCTATGCATCTGCCCTTGTTGAAGCA
ACCAAGTTCTGTGCGCCAATATATGAGTGTGCCTGGGTTAGCTCCACAGGCATCGTAAAG
AAAGGTCTTGAGTGGTTTGAGAAGAACACAAGCACCATCAAGTCCTGGGATGAGAGCTAT
ACTGAGCTGAAGGTTGACATTCCTAAAATAGAGCAACTCTCCAGCTATCAGCAGGCTGCC
CTCAAGTGGAGAAAGGACATAGGTTTCCGTATCAATGCGAACACAACGGCATTGAGCAAC
AAGGTGCTTGCAGAGTACAAGGTTCCTGGAGAGATCTTGGTGCCTGTCAAGGAGATGCTG
TCAGACATGATAAGGAGAAGGAATATCATCCTTAACAGAGGCAGTGACGAGAACCCACGA
GGCCCAGTAAGCCATGAGCACATTGAATGGTGTAGGGAGTTTATCAAGGGGAAATACATC
ATGGCTTTCAATCCACCTTGGGGCGACATCAACAAATCAGGTCGCTCTGGGATTGCACTT
GTCGCAACCGGCCTTGCCAAGCTGGCAGAGACTGAGGGTAAAGGTGTTTTCGAGGAAGCT
AAGAAGACTGTGGAGGCACTCAAGGATTACCTTGATAAACATAGAGATGAAGTCGACAAG
GCAAGTGCTGACAACATGGTGACAAGCCTCTTGAAACACATTGCCAAGGCTCAAGAGCTC
TACAAGAACTCATCTGCACTTCGTGCTCAGGGTGCACAGATTGACACTCCCTTCAGCTCA
TTCTATTGGCTCTACAAAGCAGGAGTTACCCCGGAAACATTTCCCACTGTCTCTCAATTC
CTCTTTGAGCTTGGAAAGCAGCCAAGGGGTACCAAGAAAATGAAGAAGGCCCTGCTCAGC
ACTCCCATGAAATGGGGAAAGAAGCTCTATGAGCTCTTTGCAGATGACTCTTTTCAGCAG
AACAGGATCTACATGCACCCTGCCGTGTTGACAGCCGGCAGGATTAGCGAAATGGGTGTC
TGCTTTGGAACAATTCCTGTGGCAAACCCAGACGATGCAGCCCAAGGATCTGGACACACC
AAATCCATCCTAAATCTGCGGACAAACACTGAGTCCAACAATCCTTGTGCCAGGACCATT
GTCAAGCTCTTCGAGATTCAGAAGACAGGCTTTGACATAAAGGACATGGACATCGTGGCT
TCTGAGCACCTGCTGCATCAGTCTTTGGTTGGGAAGCAGTCACCCTTTCAGAATGCCTAC
AATGTTAAGGGTAACGCCACCAGCGCCAACATCATCTAGCTACTCAGGAGCTCTACACTC
TACCCATCCAACTCCGGATCAGTGCTTTCAGCTGCAACCAGTAATCATGCTTACTCCAAA
CACTGCTTTACTA
>KX013486.1 Crimean-Congo hemorrhagic fever nairovirus isolate Saf segment L
CAATCCCCCCCTTTACCCACGTTGACACAGTCAGCTCCAGTGGTGACTTTTTGTCTCTGT
GGTACAATGGACTTCTTGAGGAACCTTGATTGGACTCAGGTGATTGCTGGTCAATATGTG
ACCAACCCTAGGTTCAATATCTCCGATTACTTCGAGATTGTGCGGCAGCCTGGTGATGGG
AACTGCTTCTACCATAGCATAGCTGAGTTAACCATGCCCAACAAAACAGCCCACTCATAT
CACAACATCAAACATCTGACCGAGTTGGCAGCAAGGAAGTATTACCAAGAGGAGCCTGAG
GCTAAGCTTGTTGGCCTGAGTTTGGAAGATTACCTTAAGAGGATGCTGTCTGACAACGAG
TGGGGGTCAACTCTTGAGGCATCCATGCTGGCCAAAGAAATGGGCATTACAATAATCATT
TGGACTGTTGCTGCCAGTGATGAAGTGGAGGCAGGCATAAAATTCGGAGACGGTGATGTG
TTTACAGCTGTGAACCTTCTGCACTCTGGGCAAACACATTTTGATGCTCTCAGAATACTG
CCACAGTTTGAAACAGACACGAGAGAGGCCTTGAGTTTGGTAGATAAGGTTATAGCTGTG
GATCAGTTGACATCATCCTCTAGTGATGAGCTGCAAGACTATGAAGATCTTGCTTTAGCA
CTTACAAGTGTGGAAGAACCGTATAGGCGGTCAAGCTTGGATGAAGTCACTCTGTCCAGG
AAGCAAGCAGAGCTATTGAGGCAGAAGGCATCTCAGTTGTCTAAATTGGTCAACAAAAGT
CAGAACATACCGACTAGAGTCGGCAGGGTCTTGGACTGCATGTTTAACTGCAAACTATGT
GTTGAGATATCAGCTGACACTTTAATTCTAAGACCAGAATCCAAAGAGAGAATTGGCGAA
GTCATGTCATTGCGGCAGCTAGGGCACAAATTGCTGACACGAGACAAACAAATTAAGCAG
GAATTCTCTAGAATGAAACTTTATGTTACCAAAGATTTGCTGGACCATCTAGATGTTGGT
GGGCTGTTGAGGGCTGCCTTCCCTGGAACAGGAATAGAAAGGCATATGCAGCTGCTACAC
TCTGAGATGATACTGGACATCTGTACTGTGTCACTTGGCATCATGTTGTCAACATTCTTA
TACGGCTCTAACAATAAGAACAAGAAGAAGTTCATTACTAACTGCCTGCTCAGTACAGCT
CTGTCTGGAAAGAAGGTGTACAAGGTTCTCGGCAACCTAGGAAATGAACTGTTGTATAAG
GCACCCAGAAAGGCCTTAGCAACTGTCTGTAGTGCCTTATTTGGGAAGCAGATAAACAAG
CTTCAGAATTGCTTTAGAACCATAAGCCCTGTTAGCTTACTTGCATTAAGAAATCTGGAT
TTTGACTGTCTAAGTGTGCAGGACTATAGTGGCATGATAGAAAGTATGTCCAAATTGGAT
AACACTGATGTTGAATTCAACCACAGGGAGATAGCTGATCTCAATCAATTAACTTCTCGG
CTCATTACATTAAGAAAAGAGAAAGACACTGACCTCCTTAAACAATGGTTTCCTGAGAGT
GACCTCACCCGCAGAAGCACCAGGAATATCGCAAACGCAGAGGAATTTATCATATCTGAG
TTCTTCAAAAAGAAGGATATTATGAAATTCATCAGCACCTCAGGAAGGGCAATGAGTGCA
GGCAAGATTGGTAACGTCCTTTCCTATGCACATAACCTTTACTTGAGTAAGTCTAGTTTA
AATATGACCTCTGAGGACATATCACAGCTTCTGATCGAGATCAAGAGATTGTATGCTCTT
CAAGAAGATTCTGAAGTAGAGCCGATAGCTATAATTTGTGATGGCATAGAAAGCAATATG
AAACAGTTGTTTGCTATACTGCCTCCTGACTGTGCAAGAGAGTGTGAGGTCCTCTTTGAT
GACATAAGAAACTCTCCAACGCACAGCACAGCCTGGAAACATGCCCTTCGGTTAAAAGGG
ACCGCATATGAGGGTCTGTTTGCAAACTGCTACGGATGGCAATACATTCCAGAAGATATC
AAACCAAGCCTGACCATGTTGATACAGACTTTGTTTCCTGACAAGTTTGAAGATTTCTTA
GATCGAACCCAGTTGCATCCAGAGTTCAGAGATTTAACTCCTGACTTTTCGCTTACACAA
AAGGTTCATTTCAAAAGAAATCAGATACCTAGTGTTGAAAATGTGCAAATCTCCATTGAT
GTAACACTGCCTGAATCTGTGGAGGCAGTGCCGGTGACAGAAAGAAAAATGTTCCCTCTG
CCTGAAACTCCACTGAGTGAGGTGCACTCAATAGAGCGCATTATGGAAAATTTTTCTCGC
CTTATGCATGGTGGAAGACTTTCAGCCAAGGAAAAAGATGGAGATCTTGCAGAACAAGGC
AACCAGCAAAGCGCCGTTGAACACGAGAGTCCAAGCATCTCGGCCTTCAGGGACTATGGA
GAGAGAGGAATAGTTGAGGAGAATCACATGAGGCTTAGTGAAGAAGATCAGCTGGAAACA
AGGCAGCTGCTGTTGGTGGAAGTTGGTTTTCAAACTGATATCGATGGGAAAATAAGGACA
GACCACAAGAAATGGAAGGATATTTTAAAGCTGTTAGAGTTGCTAGGAATCAAATGCTCT
TTTATCGCCTGTGCCGACTGTTCGTCTACACCGCCAGATAGATGGTGGATTACGGAGGAC
AGAGTACGAGTCTTAAAGAATTCAGTCAGTTTCCTCTTTAATAAACTCTCTAGGAACTCA
CCTACAGAGGTAACTGACATAGTTGTTGGAGCTATAAGTACTCAAAAGGTTAGGAGTTAC
CTAAAGTCAGGAACTGCAACAAAAACCCCTGTGTCGACAAAAGACGTTCTGGAGACTTGG
GAAAAAATGAAAGAGCACATACTAAATAGGCCAACAGGATTAACACTGCCTGCCAGTTTG
GAACAGGCTATGCGCAAAGGACTGGTTGAAGGTGTGGTTATCTCTAAGGAAGGTTCTGAA
TCATGCATCAACATGTTGAAAGAAAATTTGGATCGAATAACTGATGAATTCGAGCGAACA
AAATTTAAACATGAACTAACTCAGAATGTTACCACTAGTGGGAAAATGCTATTCAGCTGG
TTGAGTGAAGATATCAAATCATCGAGATGCACTGAGTGCCTCACCAACATAAAGAAAACC
GTTGACGAGACTGCCAACTTGTCTGAGAAGATTGAGCTGCTTGCATATAATCTTCAACTC
GTTAACCATTGCAGCAACTGTCACCCCAATGGTGTGAGTATTAGCAACACATCTAATGTA
TGCAAGAGGTGCCCTAAAATAGAAGTGGTTAGTCATTGTGAAAATAAAGGCTTTGAGGAC
AGCAATGAATGCTTAACAGATCTAGACAGGCTTGTTAGGCTCACATTACCAGGAAAAACT
GAGAAGGAGAGAAGAGTCAAACGCAATGTGGAATACCTTATAAAATTGATGATGAGCATG
TCAGGCATTGACTGCATAAAATATCCCACAGGACAGCTCATCACCCATGGAAGGGTGAGT
GCAAAACATAACGATGGCAATTTGAAAGACAGGAGTGAGGACGATCAAAGGCTAGCCGAG
AAGATAGACACTGTTAGGAAAGAGCTTTCAGAATCCAAACTAAAAGATTATTCAACTTAT
GCAAGAGGGGTGATAACAAATTCACTAAAGAACCTCTCAAAGCAGGGTAAGTCAAAGTGT
TCTGTGCCGAGGTCTTGGCTTGAAAAGATATTGTTTGACTTAAAGGTGCCCACTAAAGAT
GAGGAAGTGCTTATAAACATTAGAAACTCATTGAAAGCTAGATCTGAGTTTGTTAGAAAC
AACGATAAACTACTCATAAGGTCAAAAGAAGAATTAAAAAAATGTTTTGATGTGCAATCA
TTTAAACTAATGAAAAACAAGCAACCTGTGCCTTTTCAAGTTGACTGTATACTGTTTAAA
GAAGTGGCAGCTGAATGCATGAAGAGGTACATTGGCACACCTTATGAAGGAATTATCGAC
ACCTTAGTTTCTCTGATTAATGTTCTGACAAGGTTCACCTGGTTTCAAGAGGTGGTGCTA
TATGGTAAAATATGTGAGACCTTTCTGAGATGTTGTACAGAATTTAATAGGTCAGGGGTT
AAACTAGTCAAGGTAAGGCACTGTGACATTAACCTATCAGTCAAACTGCCATCGAACAAA
AAAGAGAACATGTTATGTTGTATATACAGTGGCAACATGGAGCTTTTGCAAGGACCATTC
TATTTGAACAGGAGACAAGCTGTCCTCGGTTCTTCATACCTTTATATTGTCATTACACTT
TACATACAAGTATTGCAGCAGTATAGGTGTCTAGAAGTTATAAACAGTGTAAATGAAAAA
ACATTGCAAGACATTGAAAATCACTCCATGACTTTGCTAGAAGATGCATTCAAGGAACTC
ACTTTTGCTCTTGAGGGTAGGTTTGAAGAATCTTACAAAATACGGACATCTAGGTGTAAA
GCTAGCGGGAACTTCTTAAACAGAAGCAGTAGAGACCACTTTATAAGCATTGTCTCAGGC
TTGAACCTGGTTTATGGCTTCCTCATAAAAGATAACTTATTGGCTAATTCTCAGCAACAG
AATAAACAACTACAAATGCTTCGTTTTGGCATGCTTGCAGGGCTTAGTAGGCTTGTTTGC
CCTAATGAGCTAGGAAAAAAGTTTTCGACAAGTTGTAGGAGGATTGAAGACAACATTGCA
AGACTTTACCTACAAACATCTATATATTGTTCAGTCAGAGACGTGGAAGACAATATTAAG
CACTGGAAGCAAAGAGATCTATGCCCTGAAGTGACCATTCCATGCTTTACAGTCTATGGC
ACCTTCATCAACAGCGACAGACAGCTTATCTTTGACATTTACAATGTGCATATATACAAT
AAAGAAATGGATAATTTTGACGAAGGATGTATCAGCGTCTTAGAAGAAACAGCAGAAAGA
CATATGCTTTGGGAACTTGATCTGATGAACTCACTTTGCTCTGACGAAAAAAGAGATGCT
AGAACCGCAAGATTATTACTAGGTTGCCCAAATGTGAGGAAAGCTGCAAACAAAGAAGGG
AAAAAGCTATTGAAGTCAAACAGCGACACATCCACTGATACACAAAGCATTACTTCCGAG
GTGTCAGACAGAAGGTCCTACAGCTCAAGCAAGAGTAGAATCCGTAGTATTTTTGGTAGG
TATAACTCTCAGAAAAAACCATTTGAATTAAGGTCAGGTCTCGAAGTCTTTAATGACCCT
TTCAATGATTATCAGCAAGCAATAACAGACATTTGTCAATTTTCTGAGTATACACCAAAC
AAGGAGAGCATTTTGAAGGACTGTCTTCAAATCATACGGAAAAACCCTAGCCACACAATG
GGTTCTTTTGAGCTGATCCAGGCAATTTCAGAGTTCGGTATGAGTAAATTTCCTCCAGAG
AACATAGACAAGGCAAGGAGAGACCCGAAGAACTGGGTCAGCATCTCTGAAGTTACTGAA
ACAACAAGTATAGTAGCATCACCCAAAACTCATATGATGCTCAAAGATTGTTTTAAAATT
ATACTAGGTACTGAGAATAAGAAGATAGTTAAAATGCTTCGAGGGAAGCTAAAAAAACTC
GGCGCTATCTCAACAAACATAGAGATTGGGAAAAGGGATTGCTTGGATCTACTCAGCACG
GTAGATGGTCTGACAGACCAACAGAAAGAAAACATTGTGAATGGGATATTTGAGCCTTCA
AAGCTGTCCTTCTATCACTGGAAAGAGTTGATCAGAAAGAATATTGATGAAGTTTTACTT
ACTGAAGATGGAAATCTGATCTTCTGCTGGCTAAAGACAATCTCTTCTTCAGTCAAAGGA
AGTTTAAAGAAGAGACTCAAGTTCATGAATGTAAATTCCCCAGAACTGATGCCAGAGAAC
TGTCTCTTTTCTAGTGAAGAATTCAATGAGTTGATCAAACTGAAGAAGCTTCTCCTCAAT
GAGCAACAAGATGAACAGGAGCTGAAACAGGACCTTTTGATATCTTCTTGGATTAAGTGC
ATAACAGCCTGTAAAGATTTTGCAAGCATCAATGACAAGGTTCAGAAATTCATTTACCAC
CTTTCTGAAGAGCTGTATGACATAAGGCTGCAGCACCTGGAACTGTCAAAGCTTAAGCAA
GAACACCCTAGTGTCAGCTTCACTAAGGAAGAGGTCTTAATAAAGCGACTAGAGAAAAAT
TTCCTAAAGCAGCACAATCTGGAAATTATGGAGACAGTAAACCTTATATTCTTTGCCGCT
CTTTCAGCTCCCTGGTGCTTACACTACAAAGCACTAGAGTCTTATCTAGTGAGACATCCA
GAGATACTCGACTGTGGATCTAAAGAGGACTGTAAGCTCACTTTACTTGATCTGTCAGTT
TCTAAGCTCTTAGTCTGTTTGTATCGAAAAGATGACAATGAACTAACAAATAGCTCAAGT
CTGAAACTTGGGTTTTTAGTAAAGTATGCTGTTACCTTATTCACATCCAATGGTGAACCT
TTTTCGCTTAGTCTAAATGATGGGGGTTTAGATCTTGACCTGCACAAGACTACTGACGAA
AAGCTACTACATCAGACAAAGATAGTTTTTGCTAAAATTGGTCTGTCTGGAAATAGTTAT
GATTTCATCTGGACTACTCAAATGATAGCAAATAGCAACTTTAATGTTTGCAAGAGATTG
ACTGGAAGGAGTACCGGAGAGAGGCTTCCAAGAAGTGTCAGAAGCAAGGTCATTTATGAG
ATGGTAAAACTAGTAGGTGAGACAGGCATGGCAATACTACAACAATTAGCTTTTGCACAG
GCACTAAATTACGAGCACCGTTTCTACGCAGTCTTAGCACCTAAGGCACAGCTAGGAGGA
GCAAGAGATCTGTTGGTGCAAGAAACTGGGACTAAAGTTATGCATGCAACAACTGAAATG
TTCAGTAGAAACCTCTTAAAAACAACATCAGATGATGGCCTTACCAACCCGCATCTTAAA
GAAACAATCCTTAATGTGGGATTAGACTGCCTTACCAACATGCGAAATCTTGATGGAAAG
CCTATAAGTGAAGGTAGCAACTTAGTCAATTTCTATAAAGTCATATGTATCTCAGGTGAT
AATACCAAATGGGGCCCAATACACTGCTGTTCCTTCTTTTCCGGCATGATGCAGCAGGTC
CTGAAAAATGTTCCAGATTGGTGTTCATTTTATAAATTAACATTTATTAAGAACTTGTGC
AGGCAGGTAGAGATACCTGCTGGTAGCATTAAGAAGATCTTGAATGTCCTTAGATACAGG
TTGTGCAGCAAAGGAGGTGTAGAGCAATATAGTGAGGAGGATCTAAGGAAACTGTTGGCA
GATAATTTAGACAGTTGGGACGGAAATGACACAGTTAAGTTTTTAGTTACAACCTATATA
AGCAAAGGACTCATGGCGTTAAACAGTTACAACCATATGGGTCAGGGTATTCACCATGCA
ACATCTTCAGTATTAACTTCTCTAGCTGCTGTGCTCTTTGAGGAGCTGGCAATTTTTTAT
CTTAAAAAAAGCTTACCCCAGACAACAGTACATGTTGAACATGCCGGCAGTTCAGATGAT
TACGCAAAGTGCATAGTGGTAACTGGTGTACTATCCAAAGAGCTCTACTCTCAATACGAT
GAAACATTCTGGAAACATGCCTGTAGACTTAAGAACTTCACAGCTGCAGTACAAAGATGT
TGTCAAATGAAAGATAGCGCCAAGACTTTAGTGAGCGACTGTTTCCTTGAATTTTACAGC
GAGTTTATGATGGGCTATAGAGTAACCCCTGCTGTGATCAAATTCATGTTCACTGGACTT
ATAAACAGCTCTGTGACCTCTCCTCAGAGTTTGATGCAGGCATGCCAAGTTTCGTCCCAA
CAAGCAATGTATAATAGCGTTCCTCTTGTCACCAATACCACCTTCACACTATTAAGGCAA
CAAATTTTCTTTAACCATGTTGAGGATTTTATCAGAAGGTATGGCATATTAACTCTTGGG
ACTTTGTCTCCCTTTGGTAGGCTGTTTGTACCAACCTACTCTGGGTTGGTTAGCTCGGCG
GTTGCCTTGGAAGATGCTGAAGTCATTGCTAGAGCAGCTCAAACACTTCACATGAACAGT
GTGTCGATACAGTCAAGCAGCTTGACCACATTAGACAGCTTAAGTAGCAGTAGGACAAGT
TCCACAGTTGAAGATAGCAGCAGTGTGAGCGACACCACTGTTGCTTCTCATGATTCAGGA
TCGTCATCCTCCAGCTTCTCTTTTGAGCTCAATAGGCCTCTGTCCGAAACTGAACTACAA
TTCATCAAAGCACTAAGTAGCCTCAAATCCACACAAGCTTGTGAAGTAATTCAGAATAGA
ATCACAGGTCTTTATTGCAATAGCAATGAGGGGCCTCTTGATAGGCACAATGTTGTTTAC
AGCAGCAGAATGGCAGATTCTTGCGATTGGCTAAGAGATGGTAAGAGAAGAGGGAATCTG
GAACTAGCAAATAGGATTCAGTCTGTGCTGTGTGTTTTGATAGCAGGGTACTACAGATCA
TTTGGAGGTGAAGGAACCGAAAAACAGGTAAAGGCATCACTGAATAGAGATGATAACAAA
ATCATCGAGGACCCCATGATACAATTAATTCCAGAGAAGCTGAGGAGAGAGCTGGAGAGG
TTAGGTGTCTCCAGAATGGAAGTTGATGAACTAATGCCGAGCATCAGCCCTGATGACACC
TTAGCCCAGCTTGTGGCAAAAAAGCTTATTAGCCTCAATGTTTCGACGGAAGAGTACTCG
GCTGAAGTGTCTAGACTTAAACAAACACTAACAGCCCGAAATGTTTTGCATGGGTTGGCT
GGAGGAATTAAGGAGCTATCGCTCCCAATATACACGATATTCATGAAATCTTACTTCTTC
AAAGACAACGTCTTCTTATCACTAACAGACAGATGGTCTACCAAGCACAGTACAAACTAT
CGTGATAGTTGCGGCAAACAATTAACCGGTAGAATAATTACCAAGTACACTCACTGGTTG
GACACCTTTCTAGGCTGCTCGGTCTCCATTAACAGGCATACTACTGTTAAAGAACCCTCT
TTATTTAATCCAAATATCAGGTGTGTTAACCTAATCACATTTGAAGACGGTCTGAGAGAA
CTATCAGTAATACAGAGTCATCTCAAAGTCTTTGAAAATGAATTTACCAACTTAAACCTT
CAGTTCTCCGACCCAAACAGACAGAAACTTAGAATAGTTGAGTCTAGACCTGCAGAATCT
GAGCTAGAGGCGAACCGTGCAGTAATTGTTAAGACCAAATTGTTCTCAGCAACAGAACAA
GTACGACTATCCAACAATCCTGCAGTTGTCATGGGCTATTTATTGGATGAATCAGCAATT
TCTGAAGTCAAACCCACCAAAGTTGACTTCTCAAATTTACTTAAAGATCGCTTTAAAATA
ATGCAGTTTTTCCCCTCGGTGTTCACTTTGATCAAGATGTTGACAGATGAATCATCGGAC
TCAGAAAGGAATGGCCTTAGTCCGGACTTGCAACAAGTTGCAAGGTACTCAAACCATTTA
ACCCTGCTCAGCAGGATGATACAACAAGCAAAGCCAACCGTGACGGTTTTCTACATGCTG
AAAGGTAACTTGATGAACACAGAGCCGACGGTTGCTGAGCTTGTCAGCTATGGTATAAAG
GAAGGTAGGTTTTATAGGCTCTCAGACACTGGAATCGATGCAAGCACATATTCTGTGAAA
TACTGGAAAATTCTTCACTGCATTTCTGCCATTGGATGTTTGCCTTTGAGTCAAGCAGAC
AAGTCTTCACTACTTATGAGCTTCTTGAACTGGAGGGTGAACATGGACATTAGAACTTCT
GACTGTCCACTATCTAGTCATGAGGCAAGTATACTGAGTGAGTTTGATGGACAAGTTATC
GCTAATATACTTGCAAGTGAATTGAGCTCTGTAAAACGAGATTCTGAACGTGAAGGATTA
ACTGATCTCCTTGATTATCTGAACTCACCCACTGAACTGTTGAAGAAGAAGCCCTATTTA
GGGACAACTTGCAAGTTCAACACCTGGGGTGACTCAAATAGATCTGGGAAATTTACATAC
AGCAGCAGATCTGGAGAATCCATTGGAATCTTCATTGCAGGAAAATTGCACATCCATCTC
TCATCTGAGTCCATTGCCTTATTGTGTGAAACTGAAAGACAAGTGCTATCTTGGATGAGC
AAAAGGAGAACTGAGGTGATGACCAAAGAACAGCACCAATTGTTCCTGAGCCTCCTCCCC
CAGTCACATGAATGTTTACAAAAGCACAAGGATGGCAGCGCACTATCGGTCATACCTGAC
AGCAGCAACCCCCGACTACTTAAATTTGTACCTCTCAAAAAAGGTCTAGCAGTGGTGAAA
ATCAAAAAACAAATTTTAACAGTGAAGAAACAGGTCGTGTTTGATGCTGAGAGCGAGCCT
AGACTGCAGTGGGGACATGGTTGCTTGTCCATTGTTTACGATGAAACTGACACTCAAACC
ACATACCACGAGAATCTTTTGAAAGTGAAGCAGCTTGTTGATTGCTCTACAGATAGGAAG
AAGCTTTTACCCCAGTCAGTGTTTTCTGATTCCAAAGTCGTTCTCTCAAGGATCAAGTTC
AAGACAGAGCTTCTCCTTAATTCACTGACACTGCTCCACTGTTTTTTAAAACATGCTCCT
AGTGATGCCATAATGGAGGTAGAGAGTAAAAGCAGCTTGCTGCACAAGTACCTCAAATCA
GGAGGTGTCAGACAGCGAAACACTGAAGTACTCTTCAGAGAGAAGTTGAACAAGGTTGTT
ATAAAAGACAATCTCGAACAAGGTGTAGAAGAGGAAATTGAGTTTTGCAACAACCTGACC
AAGACCGTTTCAGAGAACCCGCTACCACTCAGCTGTTGGTCTGAAGTTCAAAACTACATT
GAAGACATAGGCTTCAACAATGTGCTTGTTAACATTGACAGAAATACAGTGAAAAGTGAA
CTTTTGTGGAAATTTACGTTAGACACTAATGTAAGCACCACAAGCACTATTAAAGATATG
AGGACACTGGTATCCTACGTCAGTACTGAAACCATCCCTAAGTTCTTGCTTGCATTCCTT
CTTTACGAAGAAGTATTGATGAACTTAATCAACCAGTGTAAGGCAGTAAAGGAACTCATC
AACAGTACAGGACTTTCAGACTTAGAACTAGAAAGCTTGCTTACTTTCTGCACTTTCTAC
TTCCAAAATGAATGCAGTAGGAGAGATGGACCTAGATGTTCCTTTGCAGCACTATTAAGC
CTAGTTCATGAAGATTGGCAAAAGATAGGGAGAAATATCCTTGTTCGTGCAAACAATGAG
CTAGGCGATGTGTCACTGAAGGTTAATATTGTCTTGGTACCCCTCAAGGACATGTCCAAA
CCAAAGCCTGAGAGAGTGGTCATAGCCAGGAGGTCATTAAATCATGCACTATCCTTAATG
TTTCTGGACGAGATGTCATTGCCTGAGCTGAAGTCTTTGTCTGTGAACTGCAAAATGGGG
AACTTTGAGGGGCAGGAGTGCTTTGAGTTTACTATTCTAAAGGACAACAGCACAAGGCTA
GATTACAATAAGTTGATTGACCATTGTGTGGATATGGAAAAAAAGAGGGAAGCAGTTAGA
GCAGTAGAGGATTTAATTCTGATGTTAACAGGCAAGGCAGTCAAACCTAGTATTGTGACA
CAAATTGAACACAAGGATGAGCAGTGTCAAGAGCAAATAAGCTTGGATGATCTAATGGCA
AGTGATACAGCGATAGACTTGCCTGACAGGGAAGCAGAAGCCCTTAAAACAGGAAACCTT
GGCTTTAACTGGGATTCAGATTGAACACGCCATCTGTACTAGCCATTAATGTCTTTCAAT
GTCTCAAGAGCAAACGAGACAGTCCATGCCATATCAGTTGCCAACAACAAAGCACTCAAA
CAAGCTAACTGCTCTGTACTTCTCACTGTCAATTCAGCTGCCTCCGTTAATCTATTTGCC
ATCCTGCCATTCTTCTTTCTCTAATATTCATACTAGTTTCATTATTTGCAGGGTGTGGGG
G
>Specimen5_L segment
-----------------------------------------------TTTTTGTCTCTGT
GGTACAATGGACTTCTTGAGGAACCTTGATTGGACTCAGGTGATTGCTGGTCAATATGTG
ACCAACCCTAGGTTCAATATCTCTGATTACTTCGAGATTGTGCGGCAGCCTGGTGATGGG
AACTGTTTCTACCACAGCATAGCTGAGTTAACCATGCCCAACAAAACAGCTCACTCATAT
CACAACATCAAACATCTGACCGAGTTGGCAGCAAGGAAGTATTACCAAGAGGAGCCTGAG
GCCAGGCTTGTTGGCCTGAGTTTGGAAGATTACCTTAAGAGGATGCTGTCTGACAACGAG
TGGGGGTCAACTCTTGAAGCATCCATGCTGGCCAAGGAAATGGGCATTACAATAATCATT
TGGACTGTTGCTGCCAGTGATGAAGTGGAGGCAGGCATAAAATTCGGAGACGGTGATGTG
TTTACAGCTGTAAACCTTCTGCACTCTGGGCAAACACATTTTGATGCTCTCAGAATACTG
CCACAGTTTGAAACGGACACGAGGGAGGCCTTGAGTTTGGTAGATAAGGTTATAGCTGTG
GATCAGTTGACATCATCCTCTAGTGATGAGCTGCAAGACTATGAAGATCTTGCTTTAGCA
CTCACAAGTGCAGAAGAACCGTATAGGCGGTCGAGCTTAGATGAAGTCACTCTGTCCAGG
AAACAAGCAGAGTTGTTGAGGCAGAAGGCATCTCAGTTGTCTAAATTGGTCAACAAAAGT
CAGAACATACCGACTAGAGTCGGCAGGGTCTTGGACTGCATGTTTAACTGCAAACTATGT
GTTGAGATATCAGCTGACACTTTAATTCTAAGGCCAGAATCCAAAGAGAGAATTGGCGAA
GTCATGACACTGCGGCAGCTAGGGCACAAATTGCTGACACGAGACAAACAAATTAAGCAA
GAGTTCTCTAGAATGAAACTTTATGTTACCAAAGATTTGCTGGACCATCTAGATGTTGGT
GGGCTGTTGAGGGCTGCCTTCCCTGGAACAGGAATAGAAAGGCATATGCAGCTGCTGCAC
TCTGAGATGATACTGGACATCTGTACTGTGTCACTTGGCATCATGTTGTCAACATTCTTA
TACGGCTCTAACAACAAGAACAAGAAGAAGTTCATTACTAACTGTCTGCTCAGTACAGCT
CTGTCTGGAAAGAAGGTGTACAAGGTTCTCGGCAACCTAGGAAATGAACTGTTGTATAAG
GCACCCAGAAAGGCCTTAGCAACTGTCTGTAGTGCTTTATTTGGGAAGCAGATAAACAAG
CTTCAGAATTGCTTTAGAACCATAAGCCCTGTTAGCTTACTTGCATTAAGAAATCTGGAC
TTTGACTGTCTAAGTGTGCAAGACTATAGTGGCATGATAGAAAGTATGTCCAAATTGGAT
AATACTGATGTTGAATTCAACCACAGGGAGATAGCTGATCTCAATCAATTAACTTCTCGG
CTCATTACATTAAGAAAAGAGAAAGACACTGACCTCCTCAAACAATGGTTTCCTGAAAGT
GACCTCACCCGCAGAAGCACCAGAAATATCGCAAACGCAGAGGAATTTATCATATCTGAG
TTCTTCAAAAAGAAGGACATTATGAAATTCATCAGCACCTCAGGAAGGGCAATGAGTGCA
GGCAAGATTGGTAACGTCCTTTCCTATGCACATAACCTTTACTTGAGTAAGTCTAGTTTA
AATATGACCTCTGAGGACATATCACAGCTTCTGATCGAAATCAAGAGATTGTATGCTCTT
CAAGAAGATTCTGAAGTAGAGCCGATAGCCATAATTTGTGATGGAATAGAAAGCAATATG
AAACAGTTGTTTGCTATACTGCCTCCTGATTGTGCAAGAGAGTGTGAGGTCCTCTTTGAT
GACATAAGAAACTCTCCGACGCACAGTACAGCCTGGAAACATGCCCTTCGGTTAAAAGGG
ACCGCATATGAGGGTCTGTTTGCAAACTGCTACGGATGGCAATACATTCCAGAAGATATC
AAACCAAGCCTGACCATGTTGATACAGACTTTGTTTCCTGACAAGTTTGAAGATTTCTTA
GATCGAACCCAGTTGCATCCAGAGTTCAGAGATTTAACTCCTGACTTTTCGCTTACACAA
AAGGTTCACTTCAAAAGAAATCAGATACCCAGTGTTGAAAATGTGCAAATCTCCATTGAT
GTAACACTGCCTGAATCTGTGGAGGCAGTGCCAGTGACAGAAAGAAAAATGTTCCCTCTG
CCTGAAACTCCACTGAGTGAGGTGCATTCAATAGAGCGCATTATGGAAAATTTTTCCCGT
CTCATGCATGGTGGAAGACTTTCAGCCAAGGGAAAAGATGGAGATCTTGCAGAACAAGGC
AACCAGCAAAGCACCGTTGAGCACGAGAGCCCAAGCATCTCGGCCTTCAAGGACTATGGT
GAGAGAGGAATAGTTGAGGAGAATCACATGAGGCTTAGTGAAGAAGATCAGCTGGAAACA
AGGCAGCTGCTGTTGGTGGAAGTTGGTTTTCAAACTGATATCGATGGGAAAATAAGGACA
GACCACAAGAAATGGAAGGATATTTTAAAGCTGTTAGAGTTGCTAGGAATCAAATGCTCT
TTTATCGCCTGTGCCGACTGCTCGTCTACACCGCCAGATAGATGGTGGATTACGGAGGAC
AGAGTACGAGTCTTAAAGAATTCAGTCAGTTTCCTCTTTAATAAACTCTCTAGGAACTCA
CCTACAGAGGTGACTGACATAGTAGTTGGAGCTATAAGTACTCAAAAGGTTAGGAGTTAC
CTAAAGGCAGGAACTGCAACAAAAACTCCTGTGTCTACGAAAGACGTTCTGGAGACTTGG
GAAAAAATGAAAGAGCATATACTAAATAGGCCAACAGGATTAACACTGCCTGCCAGTTTG
GAACAGGCTATGCGCAAAGGACTGGTTGAAGGTGTTGTCATCTCTAAGGAAGGTTCTGAA
TCATGCATCAACATGTTGAAAGAAAATTTGGATCGAATAACTGATGAATTCGAGCGAACA
AAATTTAAACATGAACTAACTCAGAATGTCACCACTAGTGAAAAAATGCTGTTTAGCTGG
TTGAGTGAAGATATCAAATCATCGAGATGTACTGAGTGCCTCACCAACATAAAGAAAACC
GTTGACGAGACTGCCAACTTGTCTGAGAAGATTGAGCTGCTTGCATATAATCTTCAACTC
GTTAGTCATTGCAGCAACTGTCACCCCAATGGTGTGAGTATTAGCAACACATCTAATGTA
TGCAAGAGGTGCCCTAAAATAGAAGTGGTTAGTCATTGTGAAAATAAAGGCTTTGAGGAC
AGCAATGAATGCTTGACAGATCTAGACAGGCTTGTTAGGCTCACATTACCAGGAAAAACT
GAGAAGGAGAGAAGAGTCAAACGCAATGTGGAATACCTTATAAAACTGATGATGAGCATG
TCAGGCATTGATTGCATAAAATATCCCACAGGACAGCTCATCACCCATGGAAGAGTGAGT
GCAAAACATAACGATGGAAATTTGAAAGATAGGAGTGAGGACGATCAAAGGCTAGCCGAG
AAGATAGACACTGTTAGGAAGGAGCTTTCAGAATCCAAACTAAAAGATTATTCAACTTAT
GCAAGAGGGGTGATTACAAATTCACTAAAGAACCTCTCAAAGCAGGGTAAGTCAAAGTGT
TCTGTGCCAAGGTCTTGGCTTGAAAAGATATTGTTTGACTTAAAGGTGCCCACTAAAGAC
GAGGAGGTGCTTATAAACATTAGAAACTCATTGAAAGCTAGATCTGAGTTTGTTAGAAAC
AACGATAAACTACTCATAAGGTCAAAAGAAGAATTAAAAAAATGTTTTGATGTGCAATCA
TTTAAACTAATGAAAAACAAGCAACCTGTGCCTTTTCAAGTTGACTGTATACTGTTTAAA
GAGGTGGCAGCTGAGTGCATGAAGAGGTACATTGGCACACCTTATGAAGGAATTGTCGAC
ACCCTAGTTTCTCTGATTAATGTTCTGACAAGGTTCACCTGGTTTCAAGAGGTGGTGCTA
TATGGTAAAATATGTGAGACCTTCCTGAGATGTTGTACAGAGTTTAATAGGTCAGGGGTT
AAACTAGTCAAGGTAAGGCACTGTGACATCAATCTATCAGTCAAACTGCCATCGAACAAA
AAAGAGAACATGTTATGTTGTATATACAGTGGCAACATGGAGCTCTTGCAAGGACCTTTC
TATTTGAACAGGAGACAAGCTGTCCTCGGTTCTTCATACCTTTATATTGTCATTACACTT
TACATACAAGTATTGCAACAGTATAGGTGTCTAGAAGTTATAAATAGTGTAAATGAAAAA
ACATTGCAAGACATTGAAAATCACTCCATGACTTTGCTAGAAGATGCATTCAAGGAACTT
ACTTTTGCTCTTGAGGGTAGGTTTGAAGAATCTTACAAAATACGGACCTCTAGGTGTAAA
GCTAGCGGGAACTTCTTAAACAGAAGCAGTAGAGACCACTTTATAAGCATTGTCTCAGGC
TTGAACCTGGTTTATGGCTTCCTCATAAAAGATAACTTGTTGGCTAATTCTCAGCAACAG
AATAAACAACTACAAATGCTTCGTTTTGGCATGCTTGCAGGGCTTAGTAGGCTTGTTTGC
CCTAATGAGCTAGGAAAAAAGTTTTCGACAAGTTGTAGAAGGATTGAAGACAACATTGCA
AGACTTTACCTACAAACATCTATATATTGTTCAGTCAGAGATGTGGAAGACAATATTAAG
CACTGGAAGCAAAGAGATCTATGCCCTGAAGTGACCATTCCATGCTTTACAGTCTACGGC
ACCTTCATCAACAGCGACAGACAACTTATCTTTGACATTTACAATGTGCATATATACAAT
AAAGAAATGGATAATTTTGACGAAGGATGTATCAGCGTCTTAGAAGAAACAGCAGAAAGA
CATATGCTTTGGGAACTCGATCTGATGAACTCACTTTGCTCTGACGAAAAAAGAGATGCT
AGAACCGCAAGATTATTGCTAGGTTGCCCAAATGTGAGGAAAGCCGCAAACAAAGAAGGG
AAGAAGCTATTAAAGTCAAACAGCGATACATCCACTGATACACAAAGCATCACTTCCGAG
GTGTCAGACAGAAGGTCTTACAGCTCAAGCAAGAGTAGAATCCGTAGTATTTTCGGTAGG
TACAACTCTCAGAAAAAACCATTTGAATTAAGGTCGGGCCTTGAAGTCTTTAATGACCCT
TTTAATGATTATCAGCAAGCAATAACAGACATTTGTCAATTTTCTGAGTATACACCAAAC
AAGGAGAGCATTTTGAAGGACTGTCTTCAAATCATACGGAAAAACCCTAGCCACACAATG
GGTTCTTTTGAGCTGATCCAGGCAATCTCAGAGTTCGGTATGAGTAAATTTCCTCCAGAG
AACATAGACAAGGCGAGGAGAGACCCAAAGAACTGGGTCAGCATCTCTGAAGTTACTGAA
ACAACAAGTATAGTTGCATCACCCAAAACTCATATGATGCTCAAAGATTGTTTTAAAATT
ATACTAGGCACTGAGAATAAGAAGATAGTTAAAATGCTTCGAGGGAAGCTAAAAAAACTC
GGCGCCATCTCAACAAACATAGAGATTGGGAAAAGGGATTGCTTGGATCTACTCAGCACG
GTAGATGGCCTGACAGACCAACAGAAAGAAAACATTGTGAACGGGATATTTGAGCCTTCA
AAGCTGTCCTTCTATCACTGGAAAGAGTTGATCAGAAAGAACATTGATGAAGTTTTACTT
ACTGAAGATGGAAATCTGATCTTCTGCTGGCTAAAAACAATCTCTTCTTCAGTCAAAGGA
AGTTTAAAGAAGAGACTCAAGTTCATGAATGTGAATTCCCCGGAACTGATGCCAGAGAAC
TGTCTCTTTTCTAGTGAAGAATTCAATGAGTTGATCAAACTGAAGAAGCTTCTCCTCAAC
GAGCAGCAAGATGAACAGGAGCTGAAACAGGACCTTTTGATATCCTCTTGGATTAAGTGC
ATAACAGCCTGTAAAGATTTTGCAAGCATCAATGACAAGGTTCAGAAATTCATTTACCAC
CTTTCTGAAGAGCTGTATGACATAAGGCTGCAGCACCTGGAACTGTCAAAGCTTAAGCAA
GAACACCCCAGTGTCAGCTTCACTAAGGAAGAGGTCTTAATAAAGCGACTAGAGAAAAAT
TTCTTAAAACAGCACAATCTGGAAATTATGGAGACAGTAAACCTTATATTCTTTGCCGCT
CTTTCAGCTCCTTGGTGCTTGCACTACAAAGCACTAGAATCTTATCTAGTGAGACATCCA
GAGATACTCGACTGTGGATCTAAAGAGGACTGTAAGCTCACTTTGCTTGATCTATCAGTT
TCTAAGCTCTTAGTCTGTTTGTATCGAAAAGATGACAATGAACTAACAAATAGCTCAAGC
CTGAAACTTGGGTTTTTAGTAAAGTATGCTGTTACCTTATTCACATCCAATGGTGAACCT
TTTTCGCTTAGTCTAAGTGATGGGGGTTTAGATCTTGACCTGCACAAGACTACTGACGAA
AAGCTACTACATCAGACAAAGATAGTTTTTGCTAAAATTGGCCTGTCTGGAAATAGTTAT
GATTTCATCTGGACTACTCAAATGATAGCAAATAGCAACTTTAATGTTTGCAAGAGATTG
ACTGGAAGGAGTACTGGAGAGAGGCTTCCAAGAAGTGTCAGAAGCAAGGTCATTTATGAG
ATGGTAAAACTAGTAGGTGAGACAGGCATGGCAATACTACAACAATTAGCTTTTGCACAG
GCACTAAATTACGAACACCGTTTCTATGCAGTCTTAGCACCTAAGGCACAGCTAGGAGGA
GCAAGAGATCTGTTGGTGCAAGAAACTGGGACTAAAGTTATGCATGCAACAACTGAAATG
TTCAGTAGAAACCTCTTAAAAACAACATCAGATGATGGCCTTACCAACCCGCATCTTAAA
GAAACAATCCTTAATGTGGGGTTAGACTGCCTTACCAACATGCGAAATCTTGATGGAAAG
CCCATAAGTGAAGGTAGCAACTTGGTCAATTTCTACAAAGTCATATGTATCTCAGGTGAT
AATACCAAATGGGGCCCAATACACTGCTGTTCCTTCTTTTCCGGCATGATGCAGCAGGTC
CTGAAAAATGTTCCGGATTGGTGTTCATTTTATAAATTAACATTTATTAAGAACTTGTGC
AGGCAGGTAGAGATACCTGCTGGTAGCATTAAGAAGATCTTGAATGTCCTTAGATACAGG
TTGTGCAGCAAAGGAGGTGTAGAGCAATATAGTGAAGAGGATCTAAGGAAACTGTTGGCA
GATAATTTAGACAGTTGGGACGGAAATGATACAGTTAAGTTTTTAGTTACAACCTACATA
AGCAAAGGACTCATGGCGTTAAACAGTTACAACCATATGGGTCAGGGTATTCACCATGCA
ACATCTTCAGTATTGACTTCTCTAGCTGCTGTGCTCTTTGAAGAGCTGGCAATCTTTTAT
CTTAAGAAAAGCTTACCCCAGACAACAGTACATGTTGAACATGCCGGCAGTTCAGACGAT
TACGCAAAGTGCATAGTGGTAACTGGTATACTATCCAAAGAGCTCTACTCCCAATATGAT
GAAACATTCTGGAAACATGCCTGTAGACTTAAGAACTTCACAGCTGCAGTACAGAGATGT
TGTCAAATGAAAGATAGCGCCAAGACTTTAGTGAGCGACTGTTTCCTTGAATTTTACAGC
GAGTTTATGATGGGCTATAGAGTAACCCCTGCTGTGATCAAATTCATGTTCACTGGGCTT
ATAAATAGCTCTGTGACCTCTCCTCAGAGTTTGATGCAGGCATGCCAAGTTTCATCCCAG
CAGGCAATGTATAATAGCGTTCCTCTTGTCACCAATACTGCCTTCACACTATTAAGGCAA
CAAATTTTCTTCAACCATGTTGAGGATTTTATCAGAAGGTACGGCATATTAACTCTTGGG
ACTTTGTCTCCCTTTGGTAGGCTGTTTGTACCAACCTACTCTGGGTTAGTTAGCTCGGCA
GTTGCCTTGGAAGATGCTGAAGTCATTGCTAGAGCAGCTCAAACACTTCACATGAACAGT
GTATCGATACAGTCAAGCAGCTTAACCACATTAGACAGCTTAGGTAGCAGTGGGACAAGT
TCCACGGTTGAAGACAGCAGCAGTGTGAGCGACACCACTGTTGCTTCTCATGATTCGGGA
TCGTCATCCTCCAGCTTCTCTTTTGAGCTCAATAGGCCTCTGTCTGAAACTGAACTACAA
TTCATCAAAGCATTAAGTAGCCTCAAATCCACACAAGCTTGTGAAGTAATTCAGAATAGA
ATCACAGGCCTTTACTGCAATAGCAATGAGGGGCCTCTTGATAGGCACAATGTTATTTAC
AGCAGCAGAATGGCAGATTCTTGCGATTGGCTAAGAGATGGTAAGAGAAGAGGGAATCTG
GAACTAGCAAATAGGATTCAGTCTGTGCTGTGTGTTTTGATAGCAGGGTACTACAGATCA
TTTGGAGGTGAAGGAACCGAAAAACAGGTAAAGGCATCACTGAATAGAGATGACAACAAA
ATCATCGAGGACCCCATGATACAATTAATTCCAGAGAAGCTGAGAAGAGAGCTGGAGAGG
TTAGGTGTCTCCAGAATGGAAGTTGATGAACTAATGCCGAGCATCAGCCCTGATGACACC
TTAGCCCAGCTTGTGGCAAAAAAGCTTATTAGCCTCAATGTTTCGACGGAAGAGTACTCG
GCTGAAGTGTCTAGACTTAAACAAACACTAACAGCCCGAAATGTTTTGCATGGGTTGGCT
GGAGGAATTAAGGAGCTATCGCTCCCAATATACACGATATTCATGAAATCTTACTTCTTC
AAAGATAATGTCTTCTTATCACTAACAGACAGATGGTCTACCAAGCACAGTACAAACTAT
CGTGATAGTTGCGGCAAACAATTAACCGGTAGAATAATTACCAAGTACACTCACTGGTTG
GACACCTTTCTAGGCTGCTCGGTCTCCATTAACAGGCATACTACTGTTAAAGAACCCTCC
TTATTTAATCCAAATATCAGGTGTGTTAACCTAATCACATTTGAAGACGGTCTGAGAGAA
CTATCAGTAATACAGAGTCATCTCAAAGTCTTTGAAAATGAATTTACCAACTTAAACCTT
CAGTTCTCCGACCCAAACAGACAGAAACTTAGAATAGTTGAGTCTAGACCTGCGGAATCT
GAGCTAGAGGCGAACCGTGCAGTAATTGTTAAGACCAAATTGTTCTCAGCAACAGAACAA
GTACGACTATCCAACAATCCTGCAGTTGTCATGGGCTATTTATTGGATGAATCAGCAATT
TCTGAAGTCAAACCCACCAAAGTTGACTTCTCCAATTTACTTAAAGATCGCTTTAAAATA
ATGCAGTTTTTCCCCTCAGTGTTCACTTTGATCAAGATGTTGACAGATGAATCATCAGAC
TCAGAAAGGAATGGCCTTAGTCCAGACTTGCAACAAGTTGCAAGATACTCAAACCATTTA
ACCCTACTCAGCAGGATGATACAACAAGCAAAGCCAACCGTGACGGTTTTCTACATGCTG
AAAGGTAACTTGATGAACACAGAGCCGACAGTTGCTGAGCTTGTCAGCTATGGTATAAAG
GAAGGTAGATTTTATAGGCTCTCAGACACTGGAATCGATGCAAGCACATATTCTGTGAAA
TACTGGAAAATTCTTCACTGTATTTCTGCCATTGGATGTTTACCTCTGAGTCAAGCAGAC
AAGTCTTCACTGCTTATGAGTTTCTTGAACTGGAGGGTAAACATGGACATTAGAACTTCT
GACTGTCCACTATCTAGTCATGAGGCAAGTATACTGAGTGAGTTTGATGGACAAGTTATC
GCTAATATACTTGCAAGTGAATTGAGCTCTGTAAAACGAGATTCTGAACGTGAAGGGTTA
ACTGATCTCCTTGATTATCTGAACTCACCCACTGAACTGTTGAAGAAGAAGCCCTATTTA
GGGACAACTTGCAAGTTCAACACCTGGGGAGACTCAAATAGATCTGGGAAATTCACATAC
AGCAGCAGATCTGGAGAATCAATTGGAATCTTCATTGCAGGAAAACTGCACATCCATCTC
TCATCTGAGTCCATTGCCTTATTGTGTGAAACTGAAAGACAAGTGCTATCTTGGATGAGC
AAAAGGAGAACTGAGGTGATGACCAAAGAACAGCACCAATTGTTCCTGAGCCTCCT-CCC
CAGTCACATGAATGTTTACAGAAGCACAAGGACGGCAGCGCACTATCGGTCATACCTGAC
AGCAGCAACCCCCGACTACTTAAATTTGTACCTCTC-AAAAAGGTTTAGCAGTGGTAAAA
ATCAAAAAACAAATTTTAACAGTGAAGAAACAGGTCGTGTTTGATGCTGAGAGCGAGCCT
AGACTGCAGTGGGGACATGGTTGCTTGTCCATTGTTTACGATGAAACTGACACTCAAACC
ACATACCACGAGAATCTTTTGAAAGTGAAGCAGCTTGTTGACTGCTCTACAGATAGGAAG
AAGCTTTTACCCCAATCAGTGTTTTCTGATTCCAAAGTCGTTCTCTCAAGGATCAAGTTT
AAGACAGAGCTCCTCCTTAATTCACTGACACTGCTCCACTGTTTCTTAAAACATGCTCCT
AGTGATGCCATAATGGAGGTAGAGAGTAAAAGCAGCTTGCTGCACAAGTACCTCAAATCA
GGAGGTGTCAGACAGCGAAACACTGAAGTGCTCTTCAGAGAGAAGTTGAACAAGGTTGTT
ATAAAAGACAATCTCGAACAAGGTGTAGAAGAGGAAATTGAGTTTTGCAACAACCTGACC
AAGACCGTTTCAGAGAACCCGCTACCACTCAGCTGTTGGTCTGAAGTTCAAAACTACATT
GAAGACATAGGCTTCAACAATGTGCTTGTTAACATTGACAGAAACACAGTGAAAAGTGAA
CTTTTGTGGAAATTTACATTAGACACTAATGTAAGCACCACAAGCACTATTAAAGATGTA
AGGACACTGGTATCCTACGTCAGTACTGAAACCATCCCTAAGTTCCTGCTTGCATTCCTT
CTTTATGAAGAAGTATTGATGAACCTAATCAACCAGTGTAAGGCAGTAAAGGAACTCATC
AACAGTACAGGACTTTCAGACTTAGAACTAGAAAGCTTGCTTACTTTCTGTACTTTCTAT
TTCCAAAATGAATGCAGTAGGAGAGATGGACCTAGATGTTCCTTTGCAGCACTACTAAGC
CTAGTTCATGAAGATTGGCAAAAGATAGGGAAAAATATCCTTGTTCGTGCAAACAATGAG
CTAGGTGATGTGTCACTGAAGGTTAATATTGTCTTGGTACCCCTCAAGGACATGTCCAAA
CCAAAGCCTGAGAGAGTGGTCATAGCCAGGAGGTCACTGAATTATGCACTATCCTTAATA
TTTCTGGACGAGATGTCATTGCCTGAGCTGAAGTCTTTGTCCGTAAACTGCAAAATGGGG
AACTTTGAGGGGCAGGAGTGCTTTGAGTTTACTATTCTAAAGGACAACAGCACAAGGCTA
GATTACAATAAGTTGATTGACCATTGTGTGGATATGGAAAAAAAGAGGGAAGCAGTTAGA
GCAGTAGAGGATTTAATCCTGATGTTAACAGGTAAGGCAGTCAAACCCAGTACTGTGACA
CAAATTGAACACAAGGGTGAGCAGTGTCAAGAGCAAATAAGCTTGGATGACCTAATGGCA
AGTGATACAGCGATAGACTTGCCTGACAGGGAAGCAGAAGCTCTAAAAACAGGAAACCTT
GGCTTTAACTGGGATTCAGATTGAATATGCTATCTGCACTAGCCATTAATGTCTTTCAAT
GTCTCAAGGGTAAACGAAACAGTCCATACCATATCAGTTGCCAACAACAAAGCTCTCAAA
CGAGCTAACTGCTCTGCACTTCTCACAGTCAACTCAGCTGCCTCCGTTGATCCATTTGCC
ATCCTGCCATTCTTCTTTCTCTGATATTCATACCAATTTCATTATTTATAGGGTG-----
-
>KX013487.1 Crimean-Congo hemorrhagic fever nairovirus isolate Saf segment M
CTTGCGGCACGTCAGTACGTAAGTGTAAACTTTGAGAGAGTGGATTGAGCATCCCGAATG
CACCATGCCTACCAACATTATGCATACACTATTAGTGTGCTTCATTCTTTACCTACAGCT
GTTGGGTCTAGGAGGAGCTCATGGACAGTCAAACGCAACTGAACACAACGGAACAAACAC
CACCACAGCACCCAGCACAAGTCAAAGCCCCAAGCCACTTGTGAGCACAGCCCCACCACA
CGCACTGGAATCATCCACCATCAAACCCACCACACCAGCAAGCGAAACAGAAGGCTCAGG
GGAAACGACCCCACCCCCAAACACCACCCAGGGCCCGTCTCCACCAGAGACCACACCAGA
ACGCCCCGCAACAACTGCCACAAGTACGCCAAGCACAGACAACACGAATTCCACCACACA
TGTGACCGACAACAACCCTACATCAACAATCAGCACAAGTCCATCCAGCAGCCCCAGCAC
GCCATCCACACCACAAGGCATACATCATCCTGCAAGGAATCTATTGTCAGTCTCGAGCCC
TAAGACAGCAACAACACCAACACCAACGAGCCCTGGGGAGATAAGCTCAGAAACCAGCAG
TCTGCACTCAGCCATGAGCAGAACATCAACCCTCTACACAGCAACCCAGGTCTCCACTGA
AAATGCCAACCACAGCGCACCTAGACAGTCTGAGTCCTCAGCACAGCCGACAACCACAAG
CCCAATGACTTCCCCAGCACAATCAATCCTTGTAATGAGTGCTGCCCCTACAGCTATTCA
GAACATACATCCCAGCCCAACGAATAGGTCTAAGAGGAACCTTGAGATGGAAATAATTTT
AACTCTGTCTCAAGGTCTAAAGAAATACTACGGTAAGATACTGAAGCTTCTGCACCTCAC
CTTGGAAGAGGACACTGAAGGCCTGTTAGAATGGTGTAAGAGAAACCTTGGGTCAAACTG
TGATGATGACTTCTTTCAGAAGAGAATAGAAGAATTCTTCATGACCGGTGAGGGCTACTT
CAATGAAGTCTTACAATTTAAAACACTAAGCACACTAAGCCCCACGGAGCCGTCTCATGC
CAGGCCACCAACAGTGGAACCCTTCAAATCTTACTTCGCTAAGGGCTTCCTTTCAATAGA
TTCAGGTTACTTCTCTGCCAAATGTTATCCAAGATCATCTACTTCAGGGCTTCAGCTGAT
CAATGTTACCCAACACCCAGCTAGAATAGCAGAAACACCTGGACCCAAGACAACGAGTCT
GAAAACCATCAACTGTATAAACCTAAGAGCATCAGTCTTCAAAGAACACAGAGAAATTGA
GATCAATGTGCTTCTTCCTCAGATTGCAGTCAACCTCTCAAATTGCCATGTTGTAATCAA
TTCACATGTCTGTGATTATTCTTTAGACACTGATGGGCCAGTGAGGCTTCCTCACATTCA
CCATGAAGGGACTTTCATACCAGGAACTTATAAAATAGTGATAGACAAAGAAAATAAGCT
AAATGACCGATGTACACTGGTCACCAACTGTGTGATAAAAGGAAGAGAGGTTCGTAAGGG
CCAATCAGTGCTGAGGCAGTACAAAACAGAAATCAAGATAGGCAAGGCATCAACAGGCTC
TAGGAAACTACTGTCCGAGGAGCCAGGTGATGACTGCATATCAAGAACTCAGCTATTGAG
GACAGAAACAGCAGAGATCCATGATGACAACTATGGTGGTCCAGGTGATAAAATAACTAT
CTGCAATGGTTCAACCATTGTAGATCAGAGACTGGGCAGTGAACTAGGGTGTTATACCAT
CAACAGGGTGAAGTCATTCAAGCTATGCGAAAACAGCGCCACAGGGAAAACCTGTGAGAT
AGACAGCACTCCGGTTAAGTGCAGGCAAGGTTTTTGTTTAAAAATCACCCAAGAGGGAAG
GGGCCACGTAAAATTATCTAGAGGCTCAGAGGTTGTTTTGGATGCTTGCGACTCAAGCTG
CGAAGTAATGATACCTAAAGGCACTGGAGATATCCTGGTGGACTGTTCAGGTGGACAGCA
ACATTACTTAAAAGACAACTTAATTGACCTAGGGTGCCCCCATATCCCGCTATTGGGTAA
AATGGCCATTTACATCTGCAGAATGTCAAATCATCCTAGAACAACTATGGCTTTTCTCTT
CTGGTTCAGCTTTGGCTATGTGATCACCTGTATATTTTGCAAGGCTCTTTTTTATTCATT
GATAATTATTGGGACACTAGGGAAAAAGATCAAGCAATATAGGGAATTGAAACCTCAAAC
TTGTACCATATGTGAGACGGCTCCTGTCAATGCAATAGACGCTGAAATGCATGACCTTAA
CTGCAGTTACAATATATGCCCTTATTGTGCATCAAGATTGACCTCCGATGGGCTAGCTAG
GCATGTGCCACAATGCCCCAAGCGGAAGGAAAAAGTTGAGGAGACTGAGCTGTACTTGAA
CCTGGAAAGAATTCCTTGGATTGTCAGAAAGCTATTGCAAGTGTCAGAGTCCACTGGTGT
GGCATTGAAACGAAGCAGCTGGCTGATTGTACTGCTTGTGTTACTCACAGTTTCATTGTC
ACCGGTTCAATCAGCACCTGTTGGTCATGGTAAGACAATCGAAACATATCAGACCAGAGA
AGGATTCACAAGTATCTGTCTCTTTATGTTAGGAAGCATCCTGTTTTTAGTCTCTTGCTT
GGTGAAGGGGCTGGTTGACAGTGTCAGTGACAGCTTCTTCCCCGGCCTGTCTGTCTGTAA
GACATGCTCTATTGGCAGTATAAATGGCTTTGAAATTGAATCGCATAAATGCTACTGTAG
CCTATTTTGCTGCCCCTACTGTAGGCACTGCTCTGCTGACAGAGAAATTCACCAGTTACA
CTTGAGTATCTGCAAAAAAAGAAAAACGGGTAGCAATGTCATGCTGGCTGTCTGCAAACG
CATGTGCTTTAGGGCAACCATAGAAGCAAGCAGAAGAGCCCTGCTCATCCGAAGCATTAT
AAATACCACTTTTGTAATATGCATTTTAACATTGACAATCTGTGTTGTTAGCACCTCTGC
AGTAGAGATGGAAAACCTTCCATCAGGCACTTGGGAGAGAGAGGAAGACCTGACAAATTT
CTGTCATCAGGAATGCCAGGTAACCGAGACGGAGTGCCTCTGTCCATACGAAGCTCTTGT
GCTCAGAAAACCTCTGTTCTCAGACAGTATAGTTAAAGGCATGAAGAATTTGCTAAACTC
AACAAGCTTAGAAACAAGCTTATCAATTGAGGCACCATGGGGAGCAATAAATGTCCAGTC
AACCTTTAAACCAACAGTATCGACTGCAAACATAGCACTCAGTTGGAGCTCAGTGGAGCA
CAGGGGCAACAAGATCTTAGTCACAGGCAGGTCTGAATCAATTATGAAACTGGAGGAAAG
GACAGGAGTCAGCTGGGATCTAGGCGTAGAAGATGCCTCTGAATCCAAATTACTTACCGT
CTCTATCATGGATTTGTCACAAATGTATTCCCCTGTTTTTGAGTACTTGTCAGGAGACAG
ACAGGTTGAAGAATGGCCCAAAGCAACTTGCACAGGTGACTGCCCAGAAAGGTGTGGTTG
CACATCATCAACCTGCTTGCATAAAGAATGGCCTCACTCAAGAAACTGGAGATGTAATCC
CACTTGGTGCTGGGGAGTAGGAACTGGCTGCACCTGCTGCGGGGTGGATGTAAAAGACCT
TTTTACAGATCACATGTTTGTCAAATGGAAGGTTGAATATATAAAAACTGAAGCCATAGT
ATGTGTTGAGCTCACCAGCCAGGAAAGACAGTGCAGTCTGATTGAGGCAGGTACTAGATT
CAACTTGGGCCCTGTGACTATTACCCTGTCTGAGCCAAGAAACATTCAGCAGAAGCTTCC
CCCTGAGATTATCACGTTGCATCCCAAAGTTGAAGAGGGCTTCTTTGACTTGATGCATGT
GCAAAAAGTGTTGTCTGCAAGTACAGTGTGTAAACTGCAGAGTTGCACACATGGTATACC
AGGAGATCTACAAGTTTACCACATTGGCAACTTGCTGAAAGGGGATAGGGTAAACGGGCA
TCTAATTCACAAAATTGAACCACATTTCAACACCTCTTGGATGTCCTGGGATGGCTGTGA
CTTAGACTACTACTGCAACATGGGGGATTGGCCTTCTTGCACATACACAGGAGTGACCCA
GCATAACCATGCTGCATTTGTAAACTTGCTTAACATTGAGACTGATTACATGAAAACCTT
CCACTTCCACTCTAAAAGAGTTACAGCACATGGTGACACACCACAATTAGACTTAAAAGC
AAGGCCGACCTACGGTGCAGGTGAGATCACTGTGCTGGTTGAGGTTGCTGACATGGAGTT
GCATACCAAGAAAGTTGAGATATCAGGCTTGAAATTTGTAAGTCTGGCTTGCACGGGTTG
CTATGCTTGTAGCTCTGGCATCTCCTGTAAAGTCAGGATTCATGTAGATGAGCCAGATGA
GCTCACAGTACATGTAAAGAGCAGTGATCCAGATGTGGTTGCAGCTAGCACAAGTCTCAT
GGCGAGGAAGCTTGAATTTGGGACAGACAGTACATTCAAGGCCTTTTCAGCTATGCCCAA
AACCTCTTTATGTTTTTACATTGTGGAGAGAGAATACTGCAAGAGCTGCAGTGAAGAGGA
CACACAAAAATGTGTTGACACAAAACTTGAGCAGCCACAGAGCATACTAATTGAGCACAA
AGGAACGATAATTGGAAAGCAGAATGATACTTGCACAGCCAAGGCAAGCTGTTGGCTAGA
GTCAGTCAAGAGTTTTTTTTATGGATTGAAAAATATGCTTGGTAGTGTATTTGGTAACTT
TTTCATAGGCATTTTGTTATTCCTTGCCCCTTTTGTCCTGTTGGTGCTTTTCTTTATGTT
TGGATGGAAAATCTTGTTTTGCTTCAAATGTTGCAGGAGGACCAGAGGCTTACTTAAGTA
TAGACACCTCAAAGACGATGAGGAAACAGGCTACAGAAGGATTATTGAAAGACTGAACAA
CAAAAAAGGAAAAAACAGACTGCTTGATGGTGAAAGGTTGGCTGATAGGAAAATTGCTGA
GCTGTTCTCCACAAAAACACACATTGGTTAACTCAACAGAAATAACCTCGAAGGCTGACA
GCAGTGTGCTGTCTAGTGTCCTTGCTTATGCTAGCTTCGTTCATCGCATCCGTACTTTAC
AGACGCTGCAACACACTGCACCTAATCTGCTTCGTTATATCTACAAATAAGCTCTATGAT
GCTTGAAGCTGCCTTAGCTCTGCTTACTCTGACCTTAACTTTGACTGCGTGC
>Specimen5_M segment
-----GGCACGTCAGTACGTAAGTGTGAACTTTGAGAGAGTGGATTAAGCATCCCGAATG
CACCATGCCCACCAACATTATGCATACACTATTAGTGTGCTTCATTCTTTACCTACAACT
GTTGGGTCTAGGAGGAGCTCATGGACAGCCGAACACAACTGAACACAATAGAATAAACAC
CACCACAGCACCCGGCACAAGCCATAGCCTCAAGCCACCTGTGAGCACAACCCCACCACA
AACGCCGGAATCATCCACCATCAAACCCACCACACCGACAAGCGAAGCAGAAGGCTCAGG
GGAAACGACCCCACCCTCAAACACCATCCAGGCCCCGTCCTCACCAGAGACCACATCAGA
ACGCCCCGCAGCAGCTACCATGAGTACGTCAAGCACAGACAGCACGAATTCCACCACACA
--CGACCAATAATAACCCCAGATCAACAGTCAGCACAAGTCCATCCAGCAGCCCCAGCCC
GCCATCCACACCACAAGGCATACACCATCCTGCAAGGAGTCTTTTGTCAGTTTCGAGCCC
TAAGACAGTAACAACACCAACACCAACGAGCCCTAAGGAGATGAGCTCTGGAACCAGCAG
TCAGCACTCAGCCATGAGCAGAACACCAACCCTCCACACAGCGACCCAGGTCTCCGCTGA
GAACACCAACCACAGCACACCCAGACAGTCTGAGTCTTCAGCACAGCCGACGACCTCAAG
CCCAATGACTTCCCCAGCGCAATCAACCCTTCTAATGAGTGCTGCTCCTACAGCTGTTCA
GAACATACATCCCAGCCCGACGAACAGGTCTAAGAGGAACCTTGAGATGGAAATAATTTT
AACTCTATCTCAAGGTCTAAAGAAATACTACGGTAAGATACTGAAACTTCTGCACCTCAC
CTTGGAAGAGGACACTGAAGGCCTGTTAGAATGGTGTAAGAGAAATCTTGGGTCAGACTG
TGATGATGACTTCTTTCAAAAAAGAATAGAAGAATTCTTCATGACCGGTGAGGGCTACTT
CAACGAAGTCTTACAATTTAAAACACCAAGCACACTAAGCCCCACAGAGCCGTCTCATGC
CAGGCTGCCAACAGCAGAACCCTTCAAATCTTACTTCGCTAAGGGCTTCCTTTCAATAGA
TTCGGGCTACTTCTCTGCCAAATGTTATCCGAGATCATCTACTTCAGGGCTTCAGCTGAT
CAATGTTACCCAACACCCAGCTAGGATAGCAGAAACACCTGGACCCAAAACAACGAGTCT
GAAAACCATCAACTGTATAAACCTGAGAGCATCAGTCTTCAAAGAACACAGAGAAATTGA
GATCAATGTGCTTCTTCCTCAGATTGCRGTCAACCTCTCAAACTGCCATGTTGTGATTAA
TTCACATGTCTGTGATTACTCCTTAGACACTGATGGGCCAGTGAGGCTTCCTCGCATTTA
CCATGAAGGGACTTTCATACCAGGAACTTATAAAATAGTGATAGACAAAAAAAATAAGCT
AAATGACCGATGTACACTGGTCACCAACTGTGTGATAAAAGGAAGAGAGGTTCGTAAGGG
CCAATCAGTGCTGAGGCAGTACAAGACAGAAATTAAGGTAGGCAAGGCATCAGCAGGCTC
CAGGAAACTACTATCCGAAGAGCCAGGTGATGACTGCATATCAAGAACTCAGCTATTGAG
GACAGAAACAGCAGAGATCCATGATGACAACTATGGTGGTCCAGGTGATAAAATAACTAT
CTGCAATGGTTCAACCATTGTAGATCAGAGACTGGGCAGTGAACTAGGGTGTTATACCAT
CAATAGGGTGAAGTCATTCAAGCTATGCGAAAACAGCGCCACAGGGAAAGCCTGTGAGGT
GGACAGCACTCCGGTCAAGTGCAGGCAAGGTTTTTGTTTAAAAATCACCCAAGAGGGAAG
GGGCCACGTAAAGTTATCTAGAGGCTCAGAGGTTGTCTTGGATGCTTGCGACTCAAGCTG
TGAAGTAATGATACCTAGAGGCACTGGAGATATCCTAGTGGACTGTTCAGGTGGACAGCA
ACATTTCTTAAAGGACAACTTAATTGACCTAGGGTGCCCTCATATCCCGCTATTAGGTAG
GATGGCCATTTACATTTGCAGAATGTCAAATCATCCTAGAACAACTATGGCTTTTCTCTT
CTGGTTCAGCTTTGGTTATGTGATCACCTGTATATTTTGCAAGGCTCTTTTTTATTCATT
GATAATTATTGGGACACTAGGGAAAAAGATCAAGCAATATAGGGAACTGAAACCTCAAAC
TTGCATCATATGTGAGACAGCTCCTGTCAATGCAATTGATGCTGAAATGCATGACCTTAA
CTGTAGTTACAATATATGCCCTTATTGTGCATCAAGGCTAACCTCCGATGGGCTAGCCAG
GCATGTAACGCAATGTCCCAAGAGAAAAGAGAAAGTTGAGGAGACTGAACTGTACTTGAA
CCTGGAAAGAATTCCTTGGATTGTCAGGAAGCTCTTGCAAGTGTCGGAGTCCACTGGTGT
GGTATTGAAACGAAGCAGCTGGCTGATTGTGCTGCTTGTGTTACTCACAGTTTCATTGTC
ACCAGTTCAATCAGCACCTGTTGGTCATAGTAAGACAATTGAAACATATCAGACCAGGGA
GGGATTCACAAGCATCTGTCTCTTTATGTTAGGAAGCATCCTATTCATAGTCTCTTGCTT
GGTGAAGGGGCTGGTTGACAGTGTCAGTGACAGCTTCTTCCCCGGCCTGTCTGTCTGTAA
AACATGCTCTATCGGCAGTGTAAATGGCTTTGAAATTGAATCGCATAAATGCTACTGTAG
CTTATTTTGCTGCCCCTACTGTAGGCACTGCTCTGCTGACAGAGAGATTCATCAGTTGCA
CTTGAGTATCTGCAAAAAAAGAAAAACGGGGAGCAATGTCATGCTGGCTGTCTGCAAACG
CATGTGCTTTAGGGCAACCATAGAAGCAAGCAGAAGAGCCTTGCTCATCCGAAGCATTAT
CAATACCACTTTTGTAATATGCATTCTAACACTAACAATCTGTGTTGTTAGCACTTCTGC
AGTAGAGATGGAAAATCTTCCAGCAGGCACTTGGGAGAGAGAAGAAGACTTAACAAATTT
CTGTCATCAGGAATGCCAGGTAACCGAGACGGAGTGCCTCTGTCCATACGAAGCCCTTGT
GCTCAGAAAACCCCTTTTCTTAGACAGTATAGTTAAAGGTATGAAAAATTTGTTAAACTC
AACAAGTTTGGAAACAAGCTTATCAATTGAAGCACCATGGGGAGCAATAAATGTCCAGTC
AACCTTTAAACCAACAGTATCGACTGCAAACATAGCACTCAGTTGGAGCTCAGTGGAGCA
CAGAGGCAACAAGATCTTAGTCACAGGCAGGTCTGAATCAATTATGAAACTAGAGGAGAG
AACAGGAATCAGCTGGAATCTAGGTGTAGAAGATGCCTCTGAATCCAAATTACTTACCGT
CTCTATCATGGATTTGTCACAAATGTATTCCCCTGTTTTTGAGTACTTGTCAGGAGACAG
GCAGGTTGAAGAATGGCCTAAAGCAACTTGTACAGGTGATTGCCCAGAGAGGTGTGGTTG
CACATCATCAACCTGCTTGCATAAAGAATGGCCTCACTCAAGAAATTGGAGATGCAATCC
TACTTGGTGCTGGGGGGTAGGCACCGGCTGCACTTGCTGCGGAGTGGATGTGAAAGACCT
TTTTATAGATCACATGTTCGTTAAGTGGAAGGCTGAATATATAAAAACTGAAGCCATAGT
ATGTGTTGAGCTCACCAGCCAAGAAAGACAGTGCAGTCTGATTGAGGCAGGCACTAGATT
CAACTTGGGCCCTGTGACTATTACCCTATCCGAGCCAAGAAACATTCAGCAGAAGCTTCC
CCCTGAGATTATCACGCTGCATCCCAAAATTGAAGAAGGCTTCTTTGACTTGATGCATGT
ACAGAAAGTGTTGTCTGCCAGCACAGTGTGTAAACTGCAAAGTTGCACACATGGTATACC
AGGAGATCTGCAAGTTTACCACATTGGCAACTTATTGAAAGGGGATAGAGTAAACGGGCA
TCTAATTCACAAGATTGAACCACATTTCAATACCTCTTGGATGTCCTGGGATGGTTGTGA
CTTAGACTACTACTGCAACATGGGGGATTGGCCTTCTTGCACATACACAGGAGTGACCCA
GCATAATCATGCTGCTTTTGTAAACTTGCTTAACATTGAAACTGATTACACGAAAACCTT
CCACTTCCACTCTAAAAGAGTTACAGCACATGGTGACACACCACAATTAGACTTAAAAGC
AAGGCCGACCTACGGTGCAGGTGAGATCACTGTGCTGGTTGAGGTTGCTGACATGGAGTT
GCACACCAAGAAAGTTGAGATATCAGGCTTGAAATTTGCAAGTCTGGCTTGCACGGGTTG
CTATGCTTGTAGCTCTGGCATCTCCTGTAAAGTCAGGATTCATGTAGATGAACCAGATGA
GCTCACAGTACATGTGAAGAGCAATGATCCAGATGTGGTTGCAGCTAGCACAAGCCTCAT
GGCAAGGAAGCTTGAATTTGGGACAGACGGCACATTCAAAGCCTTTTCAGCTATGCCCAA
AACCTCTTTATGTTTTTACATTGTGGAGAGAGAATACTGCAAGAGCTGCAGTGAAGATGA
TACACAAAAATGTGTTGACACAAAACTTGAACAGCCACAAAGCATACTAATTGAGCACAA
AGGAACGATAATTGGAAAGCAGAATGATACTTGCACAGCCAAGGCAAGCTGTTGGCTAGA
GTCAGTCAAGAGTTTTTTTTATGGATTGAAGAATATGCTTGGCAGCGTTTTTGGTAATTT
TTTCATAGGTATTTTGTTGTTCCTTGCCCCTTTTGTTCTGTTGGTACTTTTCTTTATGTT
TGGATGGAAAATCTTGTTTTGCTTTAAATGTTGCAGGAGGACCAGAGGCTTATTTAAGTA
TAGACACCTCAAAGAAGATGAGGAAACAGGCTACAGAAGGATTATTGAAAGACTGAACAA
CAAAAAAGGAAAAAACAGATTGCTTGATGGTGAAAGGTTGGCTGATAGGAAAATTGCTGA
GCTGTTCTCCACAAAAACACACATTGGCTAACTCAACAGAAAGAACCTCGAAGGTTGACA
GCAGAGTGCTGTCCAGTGTCCTTGCCCATGCTAGCTTCGCTCACCGCATCCATGCTTTAC
AGACACCGCAACACACTGCACCCAATCTGCTTTACTATATCAA-----------AGTGAT
GCTTGAAACTGCCTTAGCTCTGCTTGCTCTGACCTTAACTTTGACTGCGTGC
>KX013488.1 Crimean-Congo hemorrhagic fever nairovirus isolate Saf segment S
CTCTTGAGTGTCTGCAAAATGGAAAACAAGATCGAGGTGAACAGCAAAGATGAGATGAAC
AAATGGTTTGAGGAGTTTAAAAAGGGAAATGGACTTATGGACACTTTCACAAACTCCTAC
TCCTTTTGTGAGAATGTACCAAATCTGGATAAGTTTGTGTTCCAGATGGCCAGCGCCACT
GATGATGCACAGAAGGACTCCATCTATGCATCGGCTCTGGTGGAAGCAACCAAGTTCTGT
GCACCCATATATGAATGTGCCTGGGTCAGCTCTACAGGCATTGTGAAGAAGGGGCTTGAG
TGGTTCGAGAAGAATTCAGGAACCATCAAATCCTGGGATGAGAACTATGCTGAGCTGAAG
GTTGATGTTCCCAAAATAGAACAACTTGCCAATTACCAGCAGGCTGCTCTCAAGTGGAGG
AAGGACATAGGTTTCCGTGTCAATGCAAACACGGCAGCCTTAAGCAACAAGGTCCTTGCA
GAATATAAAGTCCCTGGCGAAATTGTGATGTCTGTTAAAGAAATGCTGTCAGACATGATT
AGAAGGAGGAATCTAATTCTCAACAGGGGCGGTGATGAAAATCCGCGCGGCCCAGTGAGC
CGTGAACATGTGGAGTGGTGCAGGGAATTTGTCAAAGGCAAGTACATCATGGCCTTCAAT
CCACCTTGGGGGGACATCAACAAATCAGGCCGTTCGGGAATAGCACTTGTTGCAACAGGC
CTTGCCAAGCTTGCAGAGACCGAGGGGAAAGGAGTTTTTGACGAAGCCAAGAAGACCGTG
GAGGCTCTCAATGGGTATTTGGACAAGCACAGGGACGAAGTTGACAAAGCAAGTGCTGAC
AGCATGATAACAAACCTCCTGAAGCACATTGCCAAAGCACAAGAGCTTTATAAAAATTCA
TCTGCTCTTCGTGCACAAGGTGCACAGATTGACACCCCTTTCAGCTCGTTTTACTGGCTT
TACAAGGCCGGTGTGACTCCAGAGACCTTCCCAACTATCTCACAGTTCCTTTTCGAACTG
GGGAAGCAACCAAGGGGGACCAAGAAAATGAAAAAGGCACTCCTGAGCACTCCAATGAAG
TGGGGGAAGAAACTTTATGAGCTCTTTGCTGATGACTCTTTCCAGCAGAACAGAATCTAC
ATGCACCCTGCTGTGTTAACAGCCGGTAGAATCAGTGAAATGGGTGTCTGCTTTGGAACA
ATCCCTGTTGCCGATCCTGATGACGCTGCTCAGGGATCTGGACATACCAAGTCCATTCTC
AACCTTCGGACAAGCACAGAGACCAACAATCCATGCGCCAGGACAATTGTCAAATTGTTT
GAAATCCAAAAAACAGGATTTAACATACAGGACATGGACATTGTAGCCTCTGAGCACCTG
CTGCACCAATCCCTTGTTGGCAAGCAGTCTCCATTCCAAAATGCCTATAACGTCAAGGGC
AATGCCACCAGTGCCAACATCATCTAAAACTCAAGGTGTTTCATATTCAGCTTTTCTCCT
CCTGCATCACTACTTACAGTTATGACTATTAACCACATTTATCTTAATTGCTTATGTAAT
GTTGTTTTGCTAATTTTATCTTGCTATCTTTCATTTCAAATACTTAAAGGGCTGTGCGGC
A
>Specimen5_S segment
CTCTTGAGTGTCTGCAAAATGGAAAACAAGATCGAGGTGAATAGCAAAGATGAGATGAAC
AAATGGTTTGAGGAGTTTAAAAANGGAAATGGACTTATGGACACTTTCACAAACTCCTAC
TCCTTTTGTGAGAATGTACCAAATCTGGATAAGTTTGTGTTCCAGATGGCCAGCGCCACT
GATGATGCACAGAAGGACTCCATCTATGCATCGGCTCTGGTGGAAGCAACCAAGTTCTGT
GCACCCATATATGAATGTGCTTGGGTCAGCTCTACCGGCATTGTGAAGAAAGGACTTGAG
TGGTTCGAGAAGAATTCAGGAACCATCAAATCCTGGGATGAGAACTATGCTGAGCTGAAG
ATTGATGTTCCCAAAATAGAACAACTTGCCAATTACCAACAGGCTGCTCTCAAGTGGAGG
AAGGACATAGGTTTCCGTGTCAATGCAAATACGGCAGCCTTAAGCAACAAGGTCCTTGCA
GAATATAAAGTCCCTGGCGAAATTGTGATGTCTGTTAAAGAAATGCTGTCAGACATGATT
AGAAGGAGGAATCTAATTCTCAACAGGGGCGGTGATGAAAATCCGCGCGGCCCAGTGAGC
CGTGAACATGTGGAGTGGTGCAGGGAATTTGTCAAAGGCAAGTACATCATGGCCTTCAAT
CCACCTTGGGGGGACATCAACAAGTCAGGCCGTTCGGGAATAGCACTTGTTGCAACAGGC
CTTGCCAAGCTTGCAGAGACCGAGGGGAAAGGAGTTTTTGACGAAGCCAAGAAGACCGTG
GAGGCCCTCAATGGGTATTTGGACAAGCACAGGGACGAAGTTGACAAAGCAAGTGCTGAC
AGCATGATAACAAACCTTCTGAAGCACATTGCCAAAGCACAAGAGCTTTATAAAAATTCA
TCTGCTCTTCGTGCACAAGGTGCACAGATTGACACCCCTTTCAGCTCGTTTTACTGGCTT
TACAAGGCCGGTGTGACTCCAGAGACATTCCCAACTATCTCACAGTTCCTTTTCGAACTG
GGGAAGCAACCAAGGGGAACCAAGAAAATGAAAAAGGCACTCCTGAGCACTCCAATGAAG
TGGGGGAAGAAACTTTATGAGCTCTTTGCTGATGACTCTTTCCAGCAGAACAGAATCTAC
ATGCACCCTGCTGTGTTGACAGCCGGTAGAATCAGTGAAATGGGTGTCTGCTTTGGAACA
ATCCCTGTTGCCAATCCTGATGACGCTGCTCAGGGATCTGGACATACCAAGTCCATTCTC
AACCTTCGGACAAGCACAGAGACCAACAATCCATGCGCCAAGACAATTGTCAAATTATTT
GAGATCCAAAAAACAGGATTTAACATACAGGACATGGACATTGTAGCCTCTGAGCACCTG
CTGCACCAATCCCTTGTTGGCAAGCAGTCTCCATTCCAAAATGCCTATAACGTCAAGGGC
AATGCCACCAGTGCCAACATCATCTAAAATTCAAGGTGTTTCATATTCAGTTTTTCTCCT
CCTGCATCACCACTCACAGTCACGACCATTAACCACATTTATCCCAATTGCCCATGTAAT
GTTGTTTTGCTAATTTTATCTTGCTATCTTTCATTTCAAAT-------------------
-
>MN486260.1 Jingmen tick virus isolate T17 NSP1 gene, complete cds
GTTAAGGAACCCGCCTCAGACTCAAACGCAGATAAGATAACAACAACAAGGAGTATCAAA
GAAACAATGGAAGTGGATACTGTGATTGCTGGCATTGGCTTGGTGGCATTCATCTTGCTC
GCCATGCTGATAGAAGCTGCTTCGCGTTACAGGGAACACGCCGCCTTCATTTACACCCCG
GGCGGAAAGCTCGAGGAGTACAAGGGTGACGGGTTCAAGGTATGGCGTCTTGAGCCGACC
TTGGGAGACCCGATTGAGTTAGGTAGGCAGGCAAAGAGGGAGATGAATGCTATGACCTAT
GAGGAATTCGACAGGATGAAATTCAGAGGGGTAGTGGCAGAGGTCTATGCAGGAGACAGG
CCATCCAAAGGCTATGACAAACTTAGAACCCTTCTGGACTTAATGGACAGACCCAAATTG
GGGACGACAGTCGACTTATGTGCAGGCAGAGGAGGCTGGAGCGAGTTAGTTAAGGACCTT
GAAGGGCCAGGGGCCATCACGGCTGTCTCCCTGTGGGAGAGAGGCCGAGAGGAATGGATG
GCCGATCCCGCTATAAAGAGAATCAACGCCAACATAAAGAATGTCAAACCTTGGTATGTG
GACACACTCCTCTTTGACGGAGGGGAAACTTTCAAAAGAGATCAGAACATCATGAAGGAG
GAGAGCTACAATGACTCCCTACTGGATGCAGTGGACGCCTGGATGATGCAGCCCACGCCC
CCCACAAACTTCGTGATCAAGATACAAGTGCCATATACTCAAAAGGCCATGCGGCTCATA
GAAAAGTGGCAAGTGAGGACGAAGAAAGGGAGGCTGGTTAGGCTTGCTGGAGACAGGCTG
TCCAACACTGTCATGTATTTCATATCTGACAGGCTGGAGACCCAGATCCGGGGGAGGATC
ACTAGCTTTCTGAAAGAGCTTCGAGAGCGGAGGATGGACAGGTCCCTGACGTCAGACCCC
GCCCTGCGGTATGAGAGGATAACACCGGAATGGACACCGGAGGCCGTGATTGAGGGATGT
GCACCACTCACACCGCTAGACATGACCAAGTCCATAGCAGAGATGCATATGGATCACCCA
CCACTGGGGATAACCAGGTTCTTCAAGGAACTTGGTTATAAGCTAGCAAAGAAGAAAGGT
TCAGAAGGTACCCGAAGGAATAGGTTCGTAGGGCAGCTTATAGAGCCCTTGAGGAGGGTG
CTGGAGAGGCACCACCTCTTTGGTGCGTGGCAGCTCACCTCAACAACACCCAGGGCTGTT
TTTAACATCTTCAGGAGTAAAGTGGATAAAGCGCCCGTGGAACAGCATAACCATTACCCG
GGACTGAAGAAAATGTACGATATGTTGGCCGATCTCTGGTTGGAAAGATTTGGAAAGATG
AAAAGATTGACCGAAGAGGAGATGGCATCGGCTATAAACAGGAGGGGAGCCATGGGATAC
CAGATGGATAACCGTAACTATGGGGACCTCGGCACCTACTGGGACTCCGGAGACTGGAGA
CAGGACGTTAATGCATTTAAGACCGCACTCCTAA-CGGAACCCCTATACACGCTGTCTAC
AACACGACGGCTAAGAAGGAGAAGACAAAAAACTTGACTAGACAGGTCAATAAAGGCAGC
CGCATAATCCAGTACCTGCCGGCTGATGCCAGGCTGTACGAACTAAAGGTGCTGGGTGGA
CTCCACAAGTACTTGGAGAAGTGCGGATGGAGTGTGGCTGGCCAGGGTCTATACAAGTAT
GGGGACCGCGTGAAGAAGTCAATGGACGCGACGGGGGCCGCCATATCCGAGGACATAGCT
GGCTGGGACACCAGAATATCCAAGGGCCTTCTG-CCCTGGAATCCCATATGTTTACCAGA
TTGGCCGAGGATGAGGAGATGGGCAGGGAAATCCATCACCTGTACCGCCTCTACGCTGAC
CCACACATGGTGGTCCAGCGGGAGATAGAAGGCGAAGTGCACGACGTGCTGCTCAGGGGA
AGGGGCCAGGTTTCCTCGGGTAGGCAGCCCACCTACGCAGCCAACACCATCACTAACTTC
ATCACCACGACGTACGGAATGGCCGTTACCCTCGGGATACCGGAAGCCGAATGGCCTAGG
CTAATCAGGGATCTCACGGATGAGCGGGGGAACAGACGCCTTCTCGTCTCCGGAGATGAC
AAGGTGCTCTTCCTGAAGGGGAATGAGGCCAGACTGTACGCCGCTGCGGCATACCGGATA
GGTAATGACATGGGACTGGTCAGGAAGGACATGGCTCTTGAGCAGGAATCCGAGATCATT
GTGGACGTCAAGGAGATATCCTTCTGCTCCCACAGGTACTGGCCCGTAAAATACGGAGAT
GAGGTCCACTATATGCCGGTGAGAGACGTGGGGGAGATCTTCGCAAAGGCCACAATGGCG
CTTGGAGTATACAAGGATGACATGACCCAGGAGGCCTGGGCCCGGGTCCAGGGCCTCAAT
ATGCTGGTGAATTACCATCACATCCCAGAGTGCAGAATGCTGGCCCTTGCCATCCTTTCA
GTGACTAGAATTGGTCTGAACTTGAAGGGCATCACCAAAGGCTGGATGATGAGCAGAGAG
TGGCTGAGAGACGATCTGGCACCCGACACCATCCACGCTCTCATTACCGAAGGGAGAACT
TCGGGGTGGGGGCAGTTAGGATATGTGGACTTTAGAGATAGGAAGAACATCCTGCTTCGA
CCAGATGCCAACTACAAGGCTTGGAGGAGAGGTTTACCTGAGACAGTACGACAACTGAGG
GAAGACGGACAGTATAAGGACTGGTTGCAGAAGATGGCAGTGTTTGGTTGACCACCAACA
ACGCACAAATAACATACACCTACATACACATTAGAGTAGAGCGCCCTGGAAAAACCAGGT
TACGGTGTTAGCGC
>Specimen4_segment 1 (NSP1)
------------------------------------------------------------
------------------------------------------------------------
------------------------------------------------------------
---GGAAAGCTCGAGGAGTACAAGGGTGACGGGTTCAAGGTATGGCGTCTTGAGCCGACC
TTGGGAGACCCGATTGAGTTAGGTAGGCAGGCAAAGAGGGAGATGAATGCTATGACCTAT
GAGGAATTCGACAGGATGAAATTCAGAGGGGTAGTGGCAGAGGTCTATGCAGGAGACAGG
CCATCCAAAGGCTATGACAAACTTAGAACCCTTCTGGACTTAATGGACAGACCCAAATTG
GGGACGACAGTCGACTTATGTGCAGGCAGAGGAGGCTGGAGCGAGTTAGTTAAGGACCTT
GAAGGGCCAGGGGCCATCACGGCTGTCTCCCTGTGGGAGAGAGGCCGAGAGGAATGGATG
GCCGATCCCGCTATAAAGAGAATCAACGCCAACATAAAGAATGTCAAACCTTGGTATGTG
GACACACTCCTCTTTGACGGAGGGGAAACTTTCAAAAGAGATCAGAACATCATGAAGGAG
GAGAGCTACAATGACTCCCTACTGGATGCAGTGGACGCCTGGATGATGCAGCCCACGCCC
CCCACAAACTTCGTGATCAAGATACAAGTGCCATATACTCAAAAGGCCATGCGGCTCATA
GAAAAGTGGCAAGTGAGGACGAAGAAAGGGAGGCTGGTTAGGCTTGCTGGAGACAGGCTG
TCCAACACTGTCATGTATTTCATATCTGACAGGCTGGAGACCCAGATCCGGGGGAGGATC
ACTAGCTTTCTGAAAGAGCTTCGAGAGCGGAGGATGGACAGGTCCCTGACGTCAGACCCC
GCCCTGCGGTATGAGAGGATAACACCGGAATGGACACCGGAGGCCGTGATTGAGGGATGT
GCACCACTCACACCGCTAGACATGACCAAGTCCATAGCAGAGATGCATATGGATCACCCA
CCACTGGGGATAACCAGGTTCTTCAAGGAACTTGGTTATAAGCTAGCAAAGAAGAAAGGT
TCAGAAGGTACCCGAAGGAATAGGTTCGTAGGGCAGCTTATAGAGCCCTTGAGGAGGGTG
CTGGAGAGGCACCACCTCTTTGGTGCGTGGCAGCTCACCTCAACAACACCCAGGGCTGTT
TTTAACATCTTCAGGAGTAAAGTGGATAAAGCGCCCGTGGAACAGCATAACCATTACCCG
GGACTGAAGAAAATGTACGATATGTTGGCCGATCTCTGGTTGGAAAGATTTGGAAAGATG
AAAAGATTGACCGAAGAGGAGATGGCATCGGCTATAAACAGGAGGGGAGCCATGGGATAC
CAGATGGATAACCGTAACTATGGGGACCTCGGCACCTACTGGGACTCCGGAGACTGGAGA
CAGGACGTTAATGCATTTAAGACCGCACTCCTAACGGAACCCCCCATACACGCTGTCTAC
AACACGACGGCTAAGAAGGAGAAGACAAAAAACTTGACTAGACAGGTCAATAAAGGCAGC
CGCATAATCCAGTACCTGCCGGCTGATGCCAGGCTGTACGAACTAAAGGTGCTGGGTGGA
CTCCACAAGTACTTGGAGAAGTGCGGATGGAGTGTGGCTGGCCAGGGTCTATACAAGTAT
GGGGACCGCGTGAAGAAGTCAATGGACGCGACGGGGGCCGCCATATCCGAGGACATAGCT
GGCTGGGACACCAGAATATCCAAGGGCCT-TCTGCCCTGGAATCCCATATGTTTACCAGA
TTGGCCGAGGATGAGGAGATGGGCAGGGAAATCCATCACCTGTACCGCCTCTACGCTGAC
CCACACATGGTGGTCCAGCGGGAGATAGAAGGCGAAGTGCACGACGTGCTGCTCAGGGGA
AGGGGCCAGGTTTCCTCGGGTAGGCAGCCCACCTACGCAGCCAACACCATCACTAACTTC
ATCACCACGACGTACGGAATGGCCGTTACCCTCGGGATACCGGAAGCCGAATGGCCTAGG
CTAATCAGGGATCTCACGGATGAGCGGGGGAACAGACGCCTTCTCGTCTCCGGAGATGAC
AAGGTGCTCTTCCTGAAGGGGAATGAGGCCAGACTGTACGCCGCTGCGGCATACCGGATA
GGTAATGACATGGGACTGGTCAGGAAGGACATGGCTCTTGAGCAGGAATCCGAGATCATT
GTGGACGTCAAGGAGATATCCTTCTGCTCCCACAGGTACTGGCCCGTAAAATACGGAGAT
GAGGTCCACTATATGCCGGTGAGAGACGTGGGGGAGATCTTCGCAAAGGCCACAATGGCG
CTTGGAGTATACAAGGATGACATGACCCAGGAGGCCTGGGCCCGGGTCCAGGGCCTCAAT
ATGCTGGTGAATTACCATCACATCCCAGAGTGCAGAATGCTGGCCCTTGCCATCCTTTCA
GTGACTAGAATTGGTCTGAACTTGAAGGGCATCACCAAAGGCTGGATGATGAGCAGAGAG
TGGCTGAGAGACGATCTGGCACCCGACACCATCCACGCTCTCATTACCGAAGGGAGAACT
TCGGGGTGGGGGCAGTTAGGATATGTGGACTTTAGAGATAGGAAGAACATCCTGCTTCGA
CCAGATGCCAACTACAAGGCTTGGAGGAGAGGTTTACCTGAGACAGTACGACAACTGAGG
GAAGACGGACAGTATAAGGACTGGTTGCAGAAGATGGCAGTGTTTGGTTGACCACCAACA
ACGCACAAATAACATACACCTACATACACATTAGAGTAGAGCGCCCTGGAAAAACCAGGT
TACGGTGTTAGCGCCACCGCACATAGACACAACATGATA
>Specimen6_segment 1 (NSP1)
-------AACCCGCCTCAGACTCAAACGCAGATAAGATAACAACAACAAGGAGTATCAAA
GAAACAATGGAAGTGGATACTGTGATTGCTGGCATTGGCTTGGTGGCATTCATCTTGCTC
GCCATGCTGATAGAAGCTGCTTCGCGTTACAGGGAACACGCCGCCTTCATTTACACCCCG
GGCGGAAAGCTCGAGGAGTACAAGGGTGACGGGTTCAAGGTATGGCGTCTTGAGCCGACC
TTGGGAGACCCGATTGAGTTAGGTAGGCAGGCAAAGAGGGAGATGAATGCTATGACCTAT
GAGGAATTCGACAGGATGAAATTCAGAGGGGTAGTGGCAGAGGTCTATGCAGGAGACAGG
CCATCCAAAGGCTATGACAAACTTAGAACCCTTCTGGACTTAATGGACAGACCCAAATTG
GGGACGACAGTCGACTTATGTGCAGGCAGAGGAGGCTGGAGCGAGTTAGTTAAGGACCTT
GAAGGGCCAGGGGCCATCACGGCTGTCTCCCTGTGGGAGAGAGGCCGAGAGGAATGGATG
GCCGATCCCGCTATAAAGAGAATCAACGCCAACATAAAGAATGTCAAACCTTGGTATGTG
GACACACTCCTCTTTGACGGAGGGGAAACTTTCAAAAGAGATCAGAACATCATGAAGGAG
GAGAGCTACAATGACTCCCTACTGGATGCAGTGGACGCCTGGATGATGCAGCCCACGCCC
CCCACAAACTTCGTGATCAAGATACAAGTGCCATATACTCAAAAGGCCATGCGGCTCATA
GAAAAGTGGCAAGTGAGGACGAAGAAAGGGAGGCTGGTTAGGCTTGCTGGAGACAGGCTG
TCCAACACTGTCATGTATTTCATATCTGACAGGCTGGAGACCCAGATCCGGGGGAGGATC
ACTAGCTTTCTGAAAGAGCTTCGAGAGCGGAGGATGGACAGGTCCCTGACGTCAGACCCC
GCCCTGCGGTATGAGAGGATAACACCGGAATGGACACCGGAGGCCGTGATTGAGGGATGT
GCACCACTCACACCGCTAGACATGACCAAGTCCATAGCAGAGATGCATATGGATCACCCA
CCACTGGGGATAACCAGGTTCTTCAAGGAACTTGGTTATAAGCTAGCAAAGAAGAAAGGT
TCAGAAGGTACCCGAAGGAATAGGTTCGTAGGGCAGCTTATAGAGCCCTTGAGGAGGGTG
CTGGAGAGGCACCACCTCTTTGGTGCGTGGCAGCTCACCTCAACAACACCCAGGGCTGTT
TTTAACATCTTCAGGAGTAAAGTGGATAAAGCGCCCGTGGAACAGCATAACCATTACCCG
GGACTGAAGAAAATGTACGATATGTTGGCCGATCTCTGGTTGGAAAGATTTGGAAAGATG
AAAAGATTGACCGAAGAGGAGATGGCATCGGCTATAAACAGGAGGGGAGCCATGGGATAC
CAGATGGATAACCGTAACTATGGGGACCTCGGCACCTACTGGGACTCCGGAGACTGGAGA
CAGGACGTTAATGCATTTAAGACCGCACTCCTAA-CGGAACCCCCATACACGCTGTCTAC
AACACGACGGCTAAGAAGGAGAAGACAAAAAACTTGACTAGACAGGTCAATAAAGGCAGC
CGCATAATCCAGTACCTGCCGGCTGATGCCAGGCTGTACGAACTAAAGGTGCTGGGTGGA
CTCCACAAGTACTTGGAGAAGTGCGGATGGAGTGTGGCTGGCCAGGGTCTATACAAGTAT
GGGGACCGCGTGAAGAAGTCAATGGACGCGACGGGGGCCGCCATATCCGAGGACATAGCT
GGCTGGGACACCAGAATATCCAAGGGCCTTCTGACCCTGGAATCCCATATGTTTACCAGA
TTGGCCGAGGATGAGGAGATGGGCAGGGAAATCCATCACCTGTACCGCCTCTACGCTGAC
CCACACATGGTGGTCCAGCGGGAGATAGAAGGCGAAGTGCACGACGTGCTGCTCAGGGGA
AGGGGCCAGGTTTCCTCGGGTAGGCAGCCCACCTACGCAGCCAACACCATCACTAACTTC
ATCACCACGACGTACGGAATGGCCGTTACCCTCGGGATACCGGAAGCCGAATGGCCTAGG
CTAATCAGGGATCTCACGGATGAGCGGGGGAACAGACGCCTTCTCGTCTCCGGAGATGAC
AAGGTGCTCTTCCTGAAGGGGAATGAGGCCAGACTGTACGCCGCTGCGGCATACCGGATA
GGTAATGACATGGGACTGGTCAGGAAGGACATGGCTCTTGAGCAGGAATCCGAGATCATT
GTGGACGTCAAGGAGATATCCTTCTGCTCCCACAGGTACTGGCCCGTAAAATACGGAGAT
GAGGTCCACTATATGCCGGTGAGAGACGTGGGGGAGATCTTCGCAAAGGCCACAATGGCG
CTTGGAGTATACAAGGATGACATGACCCAGGAGGCCTGGGCCCGGGTCCAGGGCCTCAAT
ATGCTGGTGAATTACCATCACATCCCAGAGTGCAGAATGCTGGCCCTTGCCATCCTTTCA
GTGACTAGAATTGGTCTGAACTTGAAGGGCATCACCAAAGGCTGGATGATGAGCAGAGAG
TGGCTGAGAGACGATCTGGCACCCGACACCATCCACGCTCTCATTACCGAAGGGAGAACT
TCGGGGTGGGGGCAGTTAGGATATGTGGACTTTAGAGATAGGAAGAACATCCTGCTTCGA
CCAGATGCCAACTACAAGGCTTGGAGGAGAGGTTTACCTGAGACAGTACGACAACTGAGG
GAAGACGGACAGTATAAGGACTGGTTGCAGAAGATGGCAGTGTTTGGTTGACCACCAACA
ACGCACAAATAACATACACCTACATACACATTAGAGTAGAGCGCCCTGGAAAAACCAGGT
TACGGTGTTAGCGC
>MN486258.1 Jingmen tick virus isolate T17 VP1 gene, complete cds
AGTGCAGCCGCCGACATCGAATACCGCTGACTCCCCAAGGAAGCAAGGACTCATCCTGGC
AGAAGTTGGGGAAAAGAAAAAAATAACAAAGAAAGAAACACAAAAAAATCGAGAAAGAAA
CTGTCAAGACAAAACTAGAATGGCAAACGACACTATCGCCAACACCATCAACAATGCTGC
GGACAAGATCCAAGCAATGGTTCAGAAGCTTTTGGGGGGTTCATCCTTTAACACTGTCTA
TTTGCTTGTGCTTGCTGCTGCCTGGTTCTTCACAGGAGACATTTACATCACCATCTTCAG
CGCCATCACCGCTGTGGGACCGGCTGCTAGGGCGGACGCGGCGCTCATCCCACTCATCGC
CGCAATCATCATTCGTCGACAAAATCGCATTCTTTCGCGAGCAGCTCTCGCACTCGCGGC
AGCTTGCTACATCGGGCTCATGCCGTCGCTGGCAACTTAGCTCCTCCGTGGGATCGTCAA
GCGAGCCCGGTCCCCTCTGGGACCAGGCTCTGCAGTGGAGGTTTTGGGTGGTTCCTGAGT
ACGGGGTCCCTTACGGAAAAGTGGTAACCGGGATCAAAGAAGTTGGACCTTGGCCGGACT
ACTCCAGACCTGATGGGGTACGCCTCTGTGAAGACGCTAAGTATGCCCTACACATGAACA
CTACATTCTACTGCTCAGATGAGAAGGCCTACGGATGGGATTGTGACGATAGAGGAGTCT
TCCTCTCTACTTATGAATACAGCCTAAATGTCGACAGGACTAGAGCTATCTGGAAGTATT
CCGTTTACACCAGGCCTCTGGGTCTTTTGCTGGAAAATTGCACCGTTAAAGACAGAGTTT
ATGTGGGTACCATGTGGGGAAACCATAAGGAGCTGTATCCTCTCGTGGAATTTGACGAGA
GCCCACTGCCAGATGGCAGCAACAGGTACAACGTCAGGGTTCTGCCCAGTGGGTTCTGCC
AAATGTTACCAAACCAGTATTCCTCACTCGCGCTCAAGGCCTCTGAGGTCCAGGAGCCTA
AGGTGAAGTACCGAGCACCATTCCACGTCTATGATCAGCTGACTCCCCACGGGCCTTCCA
TCGGCTGGTTCGACCAGGTTTGGCCGGACCCGTACGCCTGTGTAGAAAAGGGGCAGTGCA
AGAGTTACCCCATGAGTAGGGAGCCCTGCTATGGAGATAACGACATCCAGATAAGGCAGA
CCTTAGGCATTACCAGGGGAGGAGTGAGGCATAGGCTCACCATCAGGGTCACTGGAAGAA
AGGGCCCCTGCGACCCAGTCATAATAGCTGACAGCGATTACCACGAGGTCACCCGTCACC
ACGAGGGGAACACCCTGGTGGTGGTGTGCGACCTGCCCATTCACCAGACCGTGGTCACGG
TCAGGGCAGGAGATACCTGGAGGGAGCATAGAGTGGCAAAGGATGTGTACCAGACAATCC
ATGAACAGCAGGATGACTTTGGTCACATTCCGCCGCAGTGGGTGGCATGGCTAAAGAACT
GGTTCGGGGGTCTCACCTCAGGGTTGATCCGTGCCTTTGGCCTCCTCAGGCGTCTCCTGG
ATATCATAGTGGACAACCTGCCTACGGTCTTGGTGGCCATCGTGTTGGCCACCCCCCTCG
GCTCGGCTCTGTCTCCGGCTCTTCGTGTGTTCGCCATTGTGCTCACCTACACTGTAACCA
AGGCTAGAGCCGATGAGGGCTTTCCCGATGAGGACGTGCTCACTGTCCCAGTGGAACTCT
TCCTCCACGTGGTCATTGCTATGTTCCAAGGACGAGACGTGGCGAACCCTGTCTCATTGG
CTTTGACGGCCATCTCCAATCTCGTGCCTATACCCATGCCTCTCGTGGTTTTCACCATGA
CCCATCTCCTCATAGTAAACAGAGATTGGACTCTCGCTTTGGCTGGAGCCCTGGCTCATC
GGGGGGGACTTCCAGGAGTCGCACTCTACCACATGGTCAACAGCGGGTGTCTCCGCAGAT
GGGGTCAGGTCCTGGCAAAAAGGGCCGAGACTGAGGCCGTGGAACAGCTCCCAGAGAGCC
ACCCATGGTTCGACCCACCTATCCGGGGCCTCTGGCAGGATTTGGTGGGACTGCAGTATC
ACTCCCAAGGTTATGTGGCTTCCACCCTGCAGGCGTTCCTCAGCGCTAGCCGGGCAAAAA
GGGAGAGGAAGTATCGGAGAGTGGCCTTCGTAAGGAAAGGAGACATTAGGTCTTTCAAAA
ACTTCTATCTCTACCCAGGAGAGTATCACAGACTCATGCCCCATCTACTGGCCATGTCCC
CCTCGCAACGCAAGGCATTCAGGAGTAACATACCCACCATCCTGACTCGAAGAGAAGGTG
ATTACCGCCCGCTTTTGCACGGCCTAAAAATAGCTGGATACGTGGGAGACCTGGCAACCC
GCAGCTAGGCTCCTTACACATTAAGCGGGGATCGGAACCGACACACGAACGGCCTAGGGA
ACCAGCACTCGGAACAGACCTTCTCTGCACTGGCACCCCCTTTCTTAGTTTCACTTCTTT
AGTTAAATATCTTTTCCCCTCTTCCCCA
>Specimen4_segment 2 (VP1)
-----------------------------------------------------------C
AGAAGTTGGGGAAAAGAAAAAAATAACAAAGAAAGAAACACAAAAAAATCGAGAAAGAAA
CTGTCAAGACAAAACTAGAATGGCAAACGACACTATCGCCAACACCATCAACAATGCTGC
GGACAAGATCCAAGCAATGGTTCAGAAGCTTTTGGGGGGTTCATCCTTTAACACTGTCTA
TTTGCTTGTGCTTGCTGCTGCCTGGTTCTTCACAGGAGACATTTACATCACCATCTTCAG
CGCCATCACCGCTGTGGGACCGGCTGCTAGGGCGGACGCGGCGCTCATCCCACTCATCGC
CGCAATCATCATTCGTCGACAAAATCGCATTCTTTCGCGAGCAGCTCTCGCACTCGCGGC
AGCTTGCTACATCGGGCTCATGCCGTCGCTGGCARCTTAGCTCCTCCGTGGGATCGTCAA
GCGAGCCCGGTCCCCTCTGGGACCAGGCTCTGCAGTGGAGGTTTTGGGTGGTTCCTGAGT
ACGGGGTCCCTTACGGAAAAGTGGTAACCGGGATCAAAGAAGTTGGACCTTGGCCGGACT
ACTCCAGACCTGATGGGGTACGCCTCTGTGAAGACGCTAAGTATGCCCTACACATGAACA
CTACATTCTACTGCTCAGATGAGAAGGCCTACGGATGGGATTGTGACGATAGAGGAGTCT
TCCTCTCTACTTATGAATACAGCCTAAATGTCGACAGGACTAGAGCTATCTGGAAGTATT
CCGTTTACACCAGGCCTCTGGGTCTTTTGCTGGAAAATTGCACCGTTAAAGACAGAGTTT
ATGTGGGTACCATGTGGGGAAACCATAAGGAGCTGTATCCTCTCGTGGAATTTGACGAGA
GCCCACTGCCAGATGGCAGCAACAGGTACAACGTCAGGGTTCTGCCCAGTGGGTTCTGCC
AAATGTTACCAAACCAGTATTCCTCACTCGCGCTCAAGGCCTCTGAGGTCCAGGAGCCTA
AGGTGAAGTACCGAGCACCATTCCACGTCTATGATCAGCTGACTCCCCACGGGCCTTCCA
TCGGCTGGTTCGACCAGGTTTGGCCGGACCCGTACGCCTGTGTAGAAAAGGGGCAGTGCA
AGAGTTACCCCATGAGTAGGGAGCCCTGCTATGGAGATAACGACATCCAGATAAGGC???
????????????????????????????????????????????????????????????
AGGGCCCCTGCGACCCAGTCATAATAGCTGACAGC?????????????????????????
????????????????????????????????????????????????????????????
???????????GATACCTGGAGGGAGCATAGAGTGGCAAAGGATGTGTACCAGACAATCC
ATGAACAGCAGGATGACTTTGGTCACATTCCGCCGCAGTGGGTGGCATGGCTAAAGAACT
GGTTCGGGGGTCTCACCTCAGGGTTGATCCGTGCCTTTGGCCTCCTCAGGCGTCTCCTGG
ATATCATAGTGGACAACCTGCCTACGGTCTTGGTGGCCATCGTGTTGGCCACCCCCCTCG
GCTCGGCTCTGTCTCCGGCTCTTCGTGTGTTCGCCATTGTGCTCACCTACACTGTAACCA
AGGCTAGAGCCGATGAGGGCTTTCCCGATGAGGACGTGCTCACTGTCCCAGTGGAACTCT
TCCTCCACGTGGTCATTGCTATGTTCCAAGGACGAGACGTGGCGAACCCTGTCTCATTGG
CTTTGACGGCCATCTCCAATCTCGTGCCTATACCCATGCCTCTCGTGGTTTTCACCATGA
CCCATCTCCTCATAGTAAACAGAGATTGGACTCTCGCTTTGGCTGGAGCCCTGGCTCATC
GGGGGGGACTTCCAGGAGTCGCACTCTACCACATGGTCAACAGCGGGTGTCTCCGCAGAT
GGGGTCAGGTCCTGGCAAAAAGGGCCGAGACTGAGGCCGTGGAACAGCTCCCAGAGAGCC
ACCCATGGTTCGACCCACCTATCCGGGGCCTCTGGCAGGATTTGGTGGGACTGCAGTATC
ACTCCCAAGGTTATGTGGCTTCCACCCTGCAGGCGTTCCTCAGCGCTAGCCGAGCAAAAA
GGGAGAGGAAGTATCNGAGAGTGGCCTTCGTAAGGAAAGGAGACATTAGGTCTTTCAAAA
ACTTCTATCTCTACCCAGGAGAGTATCACAGACTCATGCCCCATCTACTGGCCATGTCCC
CCTCGCAACGCAAGGCATTCAGGAGTAACATACCC-------------------------
------------------------------------------------------------
------------------------------------------------------------
------------------------------------------------------------
-----------------------------
>Specimen6_segment 2 (VP1)
-------------------------GCTGACTCCCCAAGGAAGCAAGGACTCATCCTGGC
AGAAGTTGGGGAAAAGAAAAAATTAACAAAGAAAGAAACACAAAAAAATCGAGAAAGAAA
CTGTCAAGACAAAACTAGAATGGCAAACGACACTATCGCCAACACCATCAACAATGCTGC
GGACAAGATCCAAGCAATGGTTCAGAAGCTTTTGGGGGGTTCATCCTTTAACACTGTCTA
TTTGCTTGTGCTTGCTGCTGCCTGGTTCTTCACAGGAGACATTTACATCACCATCTTCAG
CGCCATCACCGCTGTGGGACCGGCTGCTAGGGCGGACGCGGCGCTCATCCCACTCATCGC
CGCAATCATCATTCGTCGACAAAATCGCATTCTTTCGCGAGCAGCTCTCGCACTCGCGGC
AGCTTGCTACATCGGGCTCATGCCGTCGCTGGCAACTTAGCTCCTCCGTGGGATCGTCAA
GCGAGCCCGGTCCCCTCTGGGACCAGGCTCTGCAGTGGAGGTTTTGGGTGGTTCCTGAGT
ACGGGGTCCCTTACGGAAAAGTGGTAACCGGGATCAAAGAAGTTGGACCTTGGCCGGACT
ACTCCAGACCTGATGGGGTACGCCTCTGTGAAGACGCTAAGTATGCCCTACACATGAACA
CTACATTCTACTGCTCAGATGAGAAGGCCTACGGATGGGATTGTGACGATAGAGGAGTCT
TCCTCTCTACTTATGAATACAGCCTAAATGTCGACAGGACTAGAGCTATCTGGAAGTATT
CCGTTTACACCAGGCCTCTGGGTCTTTTGCTGGAAAATTGCACCGTTAAAGACAGAGTTT
ATGTGGGTACCATGTGGGGAAACCATAAGGAGCTGTATCCTCTCGTGGAATTTGACGAGA
GCCCACTGCCAGATGGCAGCAACAGGTACAACGTCAGGGTTCTGCCCAGTGGGTTCTGCC
AAATGTTACCAAACCAGTATTCCTCACTCGCGCTCAAGGCCTCTGAGGTCCAGGAGCCTA
AGGTGAAGTACCGAGCACCATTCCACGTCTATGATCAGCTGACTCCCCACGGGCCTTCCA
TCGGCTGGTTCGACCAGGTTTGGCCGGACCCGTACGCCTGTGTAGAAAAGGGGCAGTGCA
AGAGTTACCCCATGAGTAGGGAGCCCTGCTATGGAGATAACGACATCCAGATAAGGCAGA
CCTTAGGCATTACCAGGGGAGGAGTGAGGCATAGGCTCACCATCAGGGTCACTGGAAGAA
AGGGCCCCTGCGACCCAGTCATAATAGCTGACAGCGATTACCACGAGGTCACCCGTCACC
ACGAGGGGAACACCCTGGTGGTGGTGTGCGACCTGCCCATTCACCAGACCGTGGTCACGG
TCAGGGCAGGAGATACCTGGAGGGAGCATAGAGTGGCAAAGGATGTGTACCAGACAATCC
ATGAACAGCAGGATGACTTTGGTCACATTCCGCCGCAGTGGGTGGCATGGCTAAAGAACT
GGTTCGGGGGTCTCACCTCAGGGTTGATCCGTGCCTTTGGCCTCCTCAGGCGTCTCCTGG
ATATCATAGTGGACAACCTGCCTACGGTCTTGGTGGCCATCGTGTTGGCCACCCCCCTCG
GCTCGGCTCTGTCTCCGGCTCTTCGTGTGTTCGCCATTGTGCTCACCTACACTGTAACCA
AGGCTAGAGCCGATGAGGGCTTTCCCGATGAGGACGTGCTCACTGTCCCAGTGGAACTCT
TCCTCCACGTGGTCATTGCTATGTTCCAAGGACGAGACGTGGCGAACCCTGTCTCATTGG
CTTTGACGGCCATCTCCAATCTCGTGCCTATACCCATGCCTCTCGTGGTTTTCACCATGA
CCCATCTCCTCATAGTAAACAGAGATTGGACTCTCGCTTTGGCTGGAGCCCTGGCTCATC
GGGGGGGACTTCCAGGAGTCGCACTCTACCACATGGTCAACAGCGGGTGTCTCCGCAGAT
GGGGTCAGGTCCTGGCAAAAAGGGCCGAGACTGAGGCCGTGGAACAGCTCCCAGAGAGCC
ACCCATGGTTCGACCCACCTATCCGGGGCCTCTGGCAGGATTTGGTGGGACTGCAGTATC
ACTCCCAAGGTTATGTGGCTTCCACCCTGCAGGCGTTCCTCAGCGCTAGCCGAGCAAAAA
GGGAGAGGAAGTATCGGAGAGTGGCCTTCGTAAGGAAAGGAGACATTAGGTCTTTCAAAA
ACTTCTATCTCTACCCAGGAGAGTATCACAGACTCATGCCCCATCTACTGGCCATGTCCC
CCTCGCAACGCAAGGCATTCAGGAGTAACATACCCACCATCCTGACTCGAAGAGAAGGTG
ATTACCGCCCGCTTTTGCACGGCCTAAAAATAGCTGGATACGTGGGAGACCTGGCAACCC
GCAGCTAGGCTCCTTACACATTAAGCGGGGATCGGAACCGACACACGAACGGCCTAGGGA
ACCAGCACTCGGAATAGACCTTCTCTGCACTGGCACCCCCTTTCTTAGTTTCACTTCTTT
AGTTAAATATCTTTTCCCCTCTTCCCCA
>MN486265.1 Jingmen tick virus isolate T17 NSP2 gene, complete cds
GTGCTAAAGCTTCGAATTTCGCACCAGACACACCATACAGACTAGAAGTGTAAACAAAAC
AATTAACAAGTGATTGTCAACAGCCCAGCATGGCCACCCACGTGGTAGCGGTCCTGAGCT
GTGTTCTGGCAGCAGTGGACAAGGGGCTGGCTCCAAATGTGGATGCCAGGGGCCTTTTTG
CCATGGTGGCTGCCTCTGTGCTGGCTCCAGAGCTTGTTGTCGCTGCTGCGTGGATTTCTG
TGCTGAAAGGCAATTCACCAGGCCGGGAAACGAACTACGTACAGCGGCACTTCATGGAGT
TGCTACCCACCATTGGGTGGCTATCCTTGGAGTATGCCGCTCCACTGGATATAGTCCTAA
ACGAGGAGGACACTCCACACCAAGAAGACAGGAGACTGTACGAGAGAGCTCTCAACCTCT
CTTACATAGGGCGTACCAGAAATTACCTGCTGACGGCCATAGTGGTACTGACCCTGGCAG
GGCTGTTTTACAGCCCTTCCGCCGGGGTCCTTGGCGCCGTGGTCGTCCTGACGGTGTCAT
TTCTACCGAGAGGAGACCTGAGAGGAAGGACACTGGATGACAGTGCTCCAGTTGGAGAAG
CAGAGGGAATATACCGAGTGTTTGAACACATAGGACCCTGGGCATTTATGAAAGGTGTGG
CCACGGTGACTGGGGGGAGCATCGTCTCCTCGCTCCATGTTACCGGCGACAGGTCGGTTT
GGATTGAGGATCGAAGGTATGAACCAAGTGTGGTCCAGCCCAGCGGAGACTTCATAGCAT
GGGGGAGGCCGCCCGTCATCAAGCCTCTGAAAGAGGACGATGAGGTGGTGGCTCTCGCCC
TTCACCCAATTACTGACACGGTGCTGCCACTCAGGTCTAGGACCGCTAGAATCCAAGGCA
ACACCATCTACCGGATAAGCAGAACCTCTCCAGGGGTTAGTGGCTCGCCGCTGTTCGTGG
TCGACCTGGATGAAAACGGAGAAAGGACCTTTGCTCTGGCCGGAACCATCGGGCGGAGTA
TCCGCGCAGGGCCTTACCACCAGTATGAGATCCAGTCCCATCTGCCACTACCAACAACGC
CGTACGACACCATACTCAGAGCAGGCATAGTCCTGCAGCTGTTTAGCCACCCGGGAGCGG
GAAAAACCAGGGCTATACCGGAGTACGTCAGGCAGCTGATGACATGGTCAAACAAAGTCT
ATGTGGCCGGACCGACTAGGGTGGTAGCCCGGGAGATGCTGGAAGCATTGGAGGGCACCC
GCTGGGTGTGTGCCATGGTTAAAGGACTCCCTAAACCGCACGCACTCGCGAGGGTAGTGG
TCACAACACACCAGACGCTGCTTAGATATGCCCTAACTTCGGGACTACTGGCCTCAAGGG
ACGTGTCCTACGTACTGGACGAGACCCACGTGGACTCGGCTCAAACAAAAGTGTTAAGAG
CACTGGTCCATCAGGCCGTGGGGAAGGATAAGAGCAAGGCAGCTTGCATAGAGATGACAG
CAACGGGCCGAGACGCTACCAGCGGAGAAACAAGAGTCTCAACAGATAGCAACTATCCAA
TAGAAGAGCACGTCTACACCACCTCGGTGGTTCAGGCTGTGAAGCAATACGCCGATGTGC
ACGGGCCAAGGAGAATTGCAGTTTTCGTCCCTGGTTTGACAGGGAAAAGTGGGGCCTTGC
AGGTGGCCAAACAGGTGAGGCAGCTCACCGACTATGCCACGGTGGTCTTAAGTAGAAAGA
CGTACGAGAAGAACATCAAGCAAGTTTTTAAGGACTACCCCAGGGGACTCTGCATCGTAA
CGACCTCCATAAGTGAGTGCGGGGCTAACTATGACCTGGATGCGGTCTTCGATACCTGTC
AGCAGTACCACTACCTCGTCACCGCCTCAGGCACAAAGGGGATGATAACCCCTTCAACCC
AAGCCCAGACCTGCCAGAGAAGGGGCAGGGTCGGGAGGAGGAGAGAGGGCCAGTACTATA
GACCAGCTAACTACGATTTACTGCAAGCACCCGCCCTCGACCACCCCGATTCCGTAACGC
TCCTCGAGGCTAACATGTGCCTTAGGGCCCTTGGGCTGCCGGAGGAGCCGTGCGGAAAGA
TCGTGGAGGAGGCCCTACTGAAGGTGCAGCCCTCAAAGGAACAAGTGTACAGGTGGCTGA
CGGAGGGGGATACAGAGACCCTAACTGAGACCATGGCCATGTACAACGTGGAGGGTGGCA
GGCGAAGCCGCGAACAAGAGAGGACGGTCCGAAACCGGATGAAGACCTACTTCCACGACG
TTCGATGGGAGAGGGTAGAGGACCAAGAAGAAGCAACACAAGCGAGACCAGGTGAATACA
TCTGGGATGACGAGGGCTCTGAGATGATACAAGGAGCGATGTACTCCAGAGCCCCGCCGC
CCCACAGGATTCGAGTCAACCAAGCCACGTACCTTAGAGGTACGGTCATAGAGACTCTGA
GAGAGGAAGCGGATCGAGAGCTGAGGGAGACGGTGGCAGAGCAGCGGGAGGAATAGGCCG
CGCTCAATTGGCCTTCAGACAACGACCTGGACCGTTAAAGGAACAACGACAGCGGAACAC
AAGTTTAAGACAAACACTGGCGCCCTAGCATTGACTAGGTTGCGGCGTGCGCCACCGCTA
ACA
>Specimen4_segment 3 (NSP2)
-------------------------------ACCATACAGACTNGAAGTGTAAACAAAAC
AATTAACAAGTGATTGTCAACAGCCCAGCATGGCCACCCACGTGGTAGCGGTCCTGAGCT
GTGTTCTGGCAGCAGTGGACAAGGGGCTGGCTCCAAATGTGGATGCCAGGGGCCTTTTTG
CCATGGTGGCTGCCTCTGTGCTGGCTCCAGAGCTTGTTGTCGCTGCTGCGTGGATTTCTG
TGCTGAAAGGCAATTCACCAGGCCGGGAAACGAACTACGTACAGCGGCACTTCATGGAGT
TGCTACCCACCATTGGGTGGCTATCCTTNGAGTATGCCGCTCCACTGGATATAGTCCTAA
ACGAGGAGGACACTCCACACCAAGAAGACAGGAGACTGTACGAGAGAGCTCTCAACCTCT
CTTACATAGGGCGTACCAGAAATTACCTGCTGACGGCCATAGTGGTACTGACCCTGGCAG
GGCTGTTTTACAGCCCTTCCGCCGGGGTCCTTGGCGCCGTGGTCGTCCTGACGGTGTCAT
TTCTACCGAGAGGAGACCTGAGAGGAAGGACACTGGATGACAGTGCTCCAGTTGGAGAAG
CAGAGGGAATATACCGAGTGTTTGAACACATAGGACCCTGGGCATTTATGAAAGGTGTGG
CCACGGTGACTGGGGGGAGCATCGTCTCCTCGCTCCATGTTACCGGCGACAGGTCGGTTT
GGATTGAGGATCGAAGGTATGAACCAAGTGTGGTCCAGCCCAGCGGAGACTTCATAGCAT
GGGGGAGGCCGCCCGTCATCAAGCCTCTGAAAGAGGACGATGAGGTGGTGGCTCTCGCCC
TTCACCCAATTACTGACACGGTGCTGCCACTCAGGTCTAGGACCGCTAGAATCCAAGGCA
ACACCATCTACCGGATAAGCAGAACCTCTCCAGGGGTTAGTGGCTCGCCGCTGTTCGTGG
TCGACCTGGATGAAAACGGAGAAAGGACCTTTGCTCTGGCCGGAACCATCGGGCGGAGTA
TCCGCGCAGGGCCTTACCACCAGTATGAGATCCAGTCCCATCTGCCACTACCAACAACGC
CGTACGACACCATACTCAGAGCAGGCATAGTCCTGCAGCTGTTTAGCCACCCGGGAGCGG
GAAAAACCAGGGCTATACCGGAGTACGTCAGGCAGCTGATGACATGGTCAAACAAAGTCT
ATGTGGCCGGACCGACTAGGGTGGTAGCCCGGGAGATGCTGGAAGCATTGGAGGGCACCC
GCTGGGTGTGTGCCATGGTTAAAGGACTCCCTAAACCGCACGCACTCGCGAGGGTAGTGG
TCACAACACACCAGACGCTGCTTAGATATGCCCTAACTTCGGGACTACTGGCCTCAAGGG
ACGTGTCCTACGTACTGGACGAGACCCACGTGGACTCGGCTCAAACAAAAGTGTTAAGAG
CACTGGTCCATCAGGCCGTGGGGAAGGATAAGAGCAAGGCAGCTTGCATAGAGATGACAG
CAACGGGCCGAGACGCTACCAGCGGAGAAACAAGAGTCTCAACAGATAGCAACTATCCAA
TAGAAGAGCACGTCTACACCACCTCGGTGGTTCAGGCTGTGAAGCAATACGCCGATGTGC
ACGGGCCAAGGAGAATTGCAGTTTTCGTCCCTGGTTTGACAGGGAAAAGTGGGGCCTTGC
AGGTGGCCAAACAGGTGAGGCAGCTCACCGACTATGCCACGGTGGTCTTAAGTAGAAAGA
CGTACGAGAAGAACATCAAGCAAGTTTTTAAGGACTACCCCAGGGGACTCTGCATCGTAA
CGACCTCCATAAGTGAGTGCGGGGCTAACTATGACCTGGATGCGGTCTTCGATACCTGTC
AGCAGTACCACTACCTCGTCACCGCCTCAGGCACAAAGGGGATGATAACCCCTTCAACCC
AAGCCCAGACCTGCCAGAGAAGGGGCAGGGTCGGGAGGAGGAGAGAGGGCCAGTACTATA
GACCAGCTAACTACGATTTACTGCAAGCACCCGCCCTCGACCACCCCGATTCCGTAACGC
TCCTCGAGGCTAACATGTGCCTTAGGGCCCTTGGGCTGCCGGAGGAGCCGTGCGGAAAGA
TCGTGGAGGAGGCCCTACTGAAGGTGCAGCCCTCAAAGGAACAAGTGTACAGGTGGCTGA
CGGAGGGGGATACAGAGACCCTAACTGAGACCATGGCCATGTACAACGTGGAGGGTGGCA
GGCGAAGCCGCGAACAAGAGAGGACGGTCCGAAACCGGATGAAGACCTACTTCCACGACG
TTCGATGGGAGAGGGTAGAGGACCAAGAAGAAGCAACACAAGCGAGACCAGGTGAATACA
TCTGGGATGACGAGGGCTCTGAGATGATACAAGGAGCGATGTACTCCAGAGCCCCGCCGC
CCCACAGGATTCGAGTCAACCAAGCCACGTACCTTAGAGGTACGGTCATAGAGACTCTGA
GAGAGGAAGCGGATCGAGAGCTGAGGGAGACGGTGGCAGAGCAGCGGGAGGAATAGGCCG
CGCTCAATTGGCCTTCAGACAACGACCTGGACCGTTAAAGGAACAACGACAGC-------
------------------------------------------------------------
---
>Specimen6_segment 3 (NSP2)
-------------------------------ACCATACAGACTAGAAGTGTAAACAAAAC
AATTAACAAGTGATTGTCAACAGCCCAGCATGGCCACCCACGTGGTAGCGGTCCTGAGCT
GTGTTCTGGCAGCAGTGGACAAGGGGCTGGCTCCAAATGTGGATGCCAGGGGCCTTTTTG
CCATGGTGGCTGCCTCTGTGCTGGCTCCAGAGCTTGTTGTCGCTGCTGCGTGGATTTCTG
TGCTGAAAGGCAATTCACCAGGCCGGGAAACGAACTACGTACAGCGGCACTTCATGGAGT
TGCTACCCACCATTGGGTGGCTATCCTTGGAGTATGCCGCTCCACTGGATATAGTCCTAA
ACGAGGAGGACACTCCACACCAAGAAGACAGGAGACTGTACGAGAGAGCTCTCAACCTCT
CTTACATAGGGCGTACCAGAAATTACCTGCTGACGGCCATAGTGGTACTGACCCTGGCAG
GGCTGTTTTACAGCCCTTCCGCCGGGGTCCTTGGCGCCGTGGTCGTCCTGACGGTGTCAT
TTCTACCGAGAGGAGACCTGAGAGGAAGGACACTGGATGACAGTGCTCCAGTTGGAGAAG
CAGAGGGAATATACCGAGTGTTTGAACACATAGGACCCTGGGCATTTATGAAAGGTGTGG
CCACGGTGACTGGGGGGAGCATCGTCTCCTCGCTCCATGTTACCGGCGACAGGTCGGTTT
GGATTGAGGATCGAAGGTATGAACCAAGTGTGGTCCAGCCCAGCGGAGACTTCATAGCAT
GGGGGAGGCCGCCCGTCATCAAGCCTCTGAAAGAGGACGATGAGGTGGTGGCTCTCGCCC
TTCACCCAATTACTGACACGGTGCTGCCACTCAGGTCTAGGACCGCTAGAATCCAAGGCA
ACACCATCTACCGGATAAGCAGAACCTCTCCAGGGGTTAGTGGCTCGCCGCTGTTCGTGG
TCGACCTGGATGAAAACGGAGAAAGGACCTTTGCTCTGGCCGGAACCATCGGGCGGAGTA
TCCGCGCAGGGCCTTACCACCAGTATGAGATCCAGTCCCATCTGCCACTACCAACAACGC
CGTACGACACCATACTCAGAGCAGGCATAGTCCTGCAGCTGTTTAGCCACCCGGGAGCGG
GAAAAACCAGGGCTATACCGGAGTACGTCAGGCAGCTGATGACATGGTCAAACAAAGTCT
ATGTGGCCGGACCGACTAGGGTGGTAGCCCGGGAGATGCTGGAAGCATTGGAGGGCACCC
GCTGGGTGTGTGCCATGGTTAAAGGACTCCCTAAACCGCACGCACTCGCGAGGGTAGTGG
TCACAACACACCAGACGCTGCTTAGATATGCCCTAACTTCGGGACTACTGGCCTCAAGGG
ACGTGTCCTACGTACTGGACGAGACCCACGTGGACTCGGCTCAAACAAAAGTGTTAAGAG
CACTGGTCCATCAGGCCGTGGGGAAGGATAAGAGCAAGGCAGCTTGCATAGAGATGACAG
CAACGGGCCGAGACGCTACCAGCGGAGAAACAAGAGTCTCAACAGATAGCAACTATCCAA
TAGAAGAGCACGTCTACACCACCTCGGTGGTTCAGGCTGTGAAGCAATACGCCGATGTGC
ACGGGCCAAGGAGAATTGCAGTTTTCGTCCCTGGTTTGACAGGGAAAAGTGGGGCCTTGC
AGGTGGCCAAACAGGTGAGGCAGCTCACCGACTATGCCACGGTGGTCTTAAGTAGAAAGA
CGTACGAGAAGAACATCAAGCAAGTTTTTAAGGACTACCCCAGGGGACTCTGCATCGTAA
CGACCTCCATAAGTGAGTGCGGGGCTAACTATGACCTGGATGCGGTCTTCGATACCTGTC
AGCAGTACCACTACCTCGTCACCGCCTCAGGCACAAAGGGGATGATAACCCCTTCAACCC
AAGCCCAGACCTGCCAGAGAAGGGGCAGGGTCGGGAGGAGGAGAGAGGGCCAGTACTATA
GACCAGCTAACTACGATTTACTGCAAGCACCCGCCCTCGACCACCCCGATTCCGTAACGC
TCCTCGAGGCTAACATGTGCCTTAGGGCCCTTGGGCTGCCGGAGGAGCCGTGCGGAAAGA
TCGTGGAGGAGGCCCTACTGAAGGTGCAGCCCTCAAAGGAACAAGTGTACAGGTGGCTGA
CGGAGGGGGATACAGAGACCCTAACTGAGACCATGGCCATGTACAACGTGGAGGGTGGCA
GGCGAAGCCGCGAACAAGAGAGGACGGTCCGAAACCGGATGAAGACCTACTTCCACGACG
TTCGATGGGAGAGGGTAGAGGACCAAGAAGAAGCAACACAAGCGAGACCAGGTGAATACA
TCTGGGATGACGAGGGCTCTGAGATGATACAAGGAGCGATGTACTCCAGAGCCCCGCCGC
CCCACAGGATTCGAGTCAACCAAGCCACGTACCTTAGAGGTACGGTCATAGAGACTCTGA
GAGAGGAAGCGGATCGAGAGCTGAGGGAGACGGTGGCAGAGCAGCGGGAGGAATAGGCCG
CGCTCAATTGGCCTTCAGACAACGACCTGGACCGTTAAAGGAACAACGACAGCGGAACAC
AAGTTTAAGACAAACACTGGCGCCCTAGCATTGACTAGGTTGCGGCGTGCGCCACCGCTA
ACA
>MN486269.1 Jingmen tick virus isolate T17 VP2 and VP3 genes, complete cds
GCTCGGAACCCCGCAGTAGACTCAAAAGAACGAAACACTCCAAAAAGCAAAACCTGTTCT
AGGAATTTTGCCTGAAGCAGACTATACTGCGGAGTACCAACAACAATGCCAAACATGAAG
ACCACACTGCTCATGGCTGTCTTGATTGGGATGGCAATGGGTGGAAACGACAAACCAGAC
TGGGAGAAGGTCAAACTGCTGGGCCAGCAGTTGCAGTCCGGAATAGCTACTAAGAACACC
GTCAAGGTGAAGTATTACGCTGAACTGATCATTGCTGAAATGCCTTCCGATGAGACAACT
TATTATGCAGGCGTGCGCACTGGTCAGGAGGTCGCCCTCACCATGGGGTCGGCAAAGTCG
ATGGTTGGGGAATCCTTCAGCTTGAGGATCAATCAGTGGACTAGGGCTGTAGGAGAGTAT
CTCATGATAGACCGCCACATCCCAGGGTTGACCCTCTTGATCACCGGAGAGGATGTGCTG
AATGACCTCATGGAGTTTGGGTGGAGCTACAGGCTCAACCCTAACGGACACTACCCCGTA
TACGCGGCAACAAAGACCTTGCCAGGAAAGGGTGGAAAGTACACTGGCGGCAAGACTTAT
GCTGACAGGTACGCAGCCTTCTACGACGGACATGTGAAGGATCATATGGTTGCAATACAT
CCCCACCAGGCCGACATCGAACGAATGACAAAGTACGAGTCCATCAACCTTGTGTTTGCG
GACCTGACTCCGAGGAGCGTCGGTGGTCGGCTCGAACATGTTCTCGTCACCAAGGGACAC
TACACGATCCAGGCCGGAAAAGTTACTCACGTGTGGGGAGACAGGAATGACTGCGAAACA
TGCGACCCAGACTACCAGGTTTTTCAGTGAAGGGGGGTCACGCCCAACCGGTGCCCCCCC
GATCCCGGAAGACAACACCTACGGGAGAGAAAGGTTGGATCCCGGAGTGGATGAACGTGG
CCGGTGACTTCCTAAAAAGACTTGAGGGGAGAGCTGGGATCACGGGAGAGGGACTAAATA
GTCTCCTAGACGAAGCGAGGGACTTCTTTCCGACCACAAAGGAGTTCGCACTGCCAGGTC
TGATTCGAAAGTACCTTGAGGGACGTGGCGTCCCCCTTGACATGGCCTTCTTCCTGGATG
TCCTCCTCCCTCTGATTCTGATGGCTCTGGCTCTGACGACCAACCGATGGACTAGGATGG
CTCTGGCTGTCGCCATTTACTTGACAGGGTATTACTACGTCTCTCTTATGCTGGCGGCCA
CCTCGGTCGTGTCCTTGGCCTTCAAGGCCTTCGCACCGAGGGACGTCCGGCGGGGCGACG
TGGTGATCGAAAACGGTAGATTGAGCGTGCTGGGGCTCACGGCGGTAGCCGTTGCCGCAA
CAGTCGGCATCCACCACTACCAGCCGGGCCCTTCGCTGATCTTCGCTGTGGCGTCTTTGG
CTGGGTTTGCTGCCATTCTGATGGCCCTTCCTTCGATACAGTACCATGGAGCCACGGACG
TGGTTAAGATGATGACGGCGGTCCTATTGTTTGCCGGAGTTCTCTACGTGGTGTCGTCAT
TCGATGTGGACAAAGATCAGCTGTATTTGCTCATGAAGACTGGAGCCCCGACCTACCACA
TCCCCCGCGGAGAAAGAGAAAACGCCGTGAAGATGGACCAGGTTTACAACCTGGCTCGCT
ATTACGCGAAGTACCCACCCGGATTGAGGGCAAGGTTCGTCTCTGAGGAGGCGATATGGG
ACTGGACGCCCGATAGCACCTGGACAATGCCAGAGATGGACTACATGGCCACCGTCCTCC
ATGCCGTTATCTTCAGCCTCGCGGTCTACACCATGCTGACGGATTCGGGAGAAACAGACA
GAGTCCTCGGAGATATAAAAATAAGGATTTTAGAAAAAATCAGGACCACAGAACTCTTTG
GGGATGTGATGATGGCCAAGATGACCATGGCCGTCAGCCGGATCGAATGGTTGGTGGTGG
TGGCGGGCAACCTGCTGCACACCTATTTTTCCCTCGGCTTCCCGGGGGTTGCGGTGGAGA
TCCTTCTGGCGGCAGGGTTGATGGTGCCAACGTACCATCTCTGGAGCAGAACCTTCAGGG
TCATGTCATTCTTAAGAGGAACCAACGGGTACAGGCAGCCGGTCGACGGCCTACTGCCCG
CCCCTACAATAAGAAGTACGCAAACCCAATACATGGCAGGATTGGCAACTATAGTGGGAA
TCGCGGCTGTGTTCGTGAACCTGTACTACTACCTGGTGGGAAGCAACACCTACTATGTAG
CTCACAGCGTGCTCGTCTTCGCAGGCACGTTTGTGATGGTCCAGGATGGCGACCAGCTGA
ACGGTTACCCACTTCTAATATTGATGGCATACACATTTAATTCCCCGAGCCTGGCATTGA
TAGGAGGTATCTATAAGAGATGTCTGGGCAGGGTCCTTTGGAGCAGGACGACTTAGGGGG
TTTCGTTCAAGCCGGAGAAGACAGGAAACAAACCCACCCCCGCTAGCAGCGGCGGGGAGT
TGGGGCCACGGAGCTGCAGGATGTGGAACAACTACGCCCCCAAGGGGGTTGCGGAGGTAG
CGTAACCGCACAAAAAAAAAGAATAAAAGTGGCACAAAAAAAGTCTTCTCCGGAT
>Specimen4_segment 4 (VP2-VP3)
------------------------------------------------------------
------------------------------------------------------------
------------------------------------------------------------
------------------------------------------------------------
------------------------------------------------------------
------------------------------------------------------------
------------------------------------------------------------
------------------------------------------------------------
------------------------------------------------------------
------------------------------------------------------------
------------------------------------------------------------
------------------------------------------------------------
------------------------------------------------------GGACAC
TACACGATCCAGGCCGGAAAAGTTACTCACGT????????????????????????????
????????????????????????????????????????????????????????????
????????????????????????????????????????????????????????????
???GTGACTTCCTAAAAAGACTTGAGGGGAGAGCTGGGATCACGGGAGAGGGACTAAATA
GTCTCCTAGACGAAGCGAGGGACTTCTTTCCGACCACNAAGGAGTTCGCACTGCCAGGTC
TGATCCGAAAGTACCTTGAGGGACGTGGCGTCCCCCNTGACATGGCCTTCTTCCTGGATG
TCCTCCTCCCTCTGATTCTGATGGCTCTGGCTCTGACGACCAACCGATGGACTAGGATGG
CTCTGGCTGTCGCCATTTACTTGACAGGGTATTACTACGTCTCTCTTATGCTGGCGGCCA
CCTCGGTCGTGTCTTTGGCCTTCAAGGCCTTCGCACC--AGGACGTCCGGCGGGGCGACG
TGGTGATCGAAAACGGTAGATTGAGCGTGCTGGGGCTCACGGCGGTAGCCGTTGCCGCAA
CAGTCGGCATCCACCACTACCAGCCGGGCCCTTCRCTGATCTTCGCTGTGGCGTCTTTGG
CTGGGTTTGCTGCCATTCTGATGGCCCTTCCTTCGATACAGTACCATGGAGCCACGGACG
TGGTTAAGATGATGACGGCGGTCCTATTGTTTGCCGGAGTTCTCTACGTGGTGTCGTCAT
TCGATGTGGACAAAGATCAGCTGTATTTGCTCATGAAGACTGGAGCCCCGACCTACCACA
TCCCCCGCGGAGAAAGAGAAAACGCCGTGAAGATGGACCAGGTTTACAACCTGGCTCGCT
ATTACGCGAAGTACCCACCCGGATTGAGGGCAAGGTTCGTCTCTGAGGAGGCGATATGGG
ACTGGACGCCCGATAGCACCTGGACAATGCCAGAGATGGACTACATGGCCACCGTCCTCC
ATGCCGTTATCTTCAGCCTCGCGGTCTACACCATGCTGACGGATTCGGGAGAAACAGACA
GAGTCCTCGGAGATATAAAAATAAGGATTTTAGAAAAAATCAGGACCACAGAACTCTTTG
GGGATGTGATGATGGCCAAGATGACCATGGCCGTCAGCCGGATCGAATGGTTGGTGGTGG
TAGCGGGCAACCTGCTGCACACCTATTTTTCCCTCGGCTTCCCGGGGGTTGCGGTGGAGA
TCCTTCTGGCGGCAGGGTTGATGGTGCCAACGTACCATCTCTGGAGCAGAACCTTCAGGG
TCATGTCATTCTTAAGAGGAACCAACGGGTACAGGCAGCCGGTCGACGGCCTACTGCCCG
CCCCTACAATAAGAAGTACGCAAACCCAATACATGGCAGGATTGGCAACTATAGTGGGAA
TCGCGGCTGTGTTCGTGAACCTGTACTACTACCTGGTGGGAAGCAACACCTACTATGTAG
CTCACAGCGTGCTCGTCTTCGCAGGCACGTTTGTGATGGT-CAGGATGGCGACCAGCTGA
ACGGTTACCCACTTCTAATATTGATGGCATACACATTTAATTCCCCGAGCCTGGCATTGA
TAGGAGGTATCTATAAGAGATGTCTGGGCAGGGTCCTTTGGAGCAGGACGACTTA-GGGG
TTTCGTTCAAGCCGGAAAAG----------------------------------------
------------------------------------------------------------
-------------------------------------------------------
>Specimen6_segment 4 (VP2-VP3)
GCTCGGAACCCCGCAGTAGACTCAAAAGAACGAAACACTCCAAAAAGCAAAACCTGTTCT
AGGAATTTTGCCTGAAGCAGACTATACTGCGGAGTACCAACAACAATGCCAAACATGAAG
ACCACACTGCTCATGGCTGTCTTGATTGGGATGGCAATGGGTGGAAACGACAAACCAGAC
TGGGAGAAGGTCAAACTGCTGGGCCAGCAGTTGCAGTCCGGAATAGCTACTAAGAACACC
GTCAAGGTGAAGTATTACGCTGAACTGATCATTGCTGAAATGCCTTCCGATGAGACAACT
TATTATGCAGGCGTGCGCACTGGTCAGGAGGTCGCCCTCACCATGGGGTCGGCAAAGTCG
ATGGTTGGGGAATCCTTCAGCTTGAGGATCAATCAGTGGACTAGGGCTGTAGGAGAGTAT
CTCATGATAGACCGCCACATCCCAGGGTTGACCCTCTTGATCACCGGAGAGGATGTGCTG
AATGACCTCATGGAGTTTGGGTGGAGCTACAGGCTCAACCCTAACGGACACTACCCCGTA
TACGCGGCAACAAAGACCTTGCCAGGAAAGGGTGGAAAGTACACTGGCGGCAAGACTTAT
GCTGACAGGTACGCAGCCTTCTACGACGGACATGTGAAGGATCATATGGTTGCAATACAT
CCCCACCAGGCCGACATCGAACGAATGACAAAGTACGAGTCCATCAACCTTGTGTTTGCG
GACCTGACTCCGAGGAGCGTCGGTGGTCGGCTCGAACATGTTCTCGTCACCAAGGGACAC
TACACGATCCAGGCCGGAAAAGTTACTCACGTGTGGGGAGACAGGAATGACTGCGAAACA
TGCGACCCAGACTACCAGGTTTTTCAGTGAAGGGGGGTCACGCCCAACCGGTGCCCCCCC
GATCCCGGAAGACAACACCTACGGGAGAGAAAGGTTGGATCCCGGAGTGGATGAACGTGG
CCGGTGACTTCCTAAAAAGACTTGAGGGGAGAGCTGGGATCACGGGAGAGGGACTAAATA
GTCTCCTAGACGAAGCGAGGGACTTCTTTCCGACCACAAAGGAGTTCGCACTGCCAGGTC
TGATCCGAAAGTACCTTGAGGGACGTGGCGTCCCCCTTGACATGGCCTTCTTCCTGGATG
TCCTCCTCCCTCTGATTCTGATGGCTCTGGCTCTGACGACCAACCGATGGACTAGGATGG
CTCTGGCTGTCGCCATTTACTTGACAGGGTATTACTACGTCTCTCTTATGCTGGCGGCCA
CCTCGGTCGTGTCTTTGGCCTTCAAGGCCTTCGCACCGAGGGACGTCCGGCGGGGCGACG
TGGTGATCGAAAACGGTAGATTGAGCGTGCTGGGGCTCACGGCGGTAGCCGTTGCCGCAA
CAGTCGGCATCCACCACTACCAGCCGGGCCCTTCACTGATCTTCGCTGTGGCGTCTTTGG
CTGGGTTTGCTGCCATTCTGATGGCCCTTCCTTCGATACAGTACCATGGAGCCACGGACG
TGGTTAAGATGATGACGGCGGTCCTATTGTTTGCCGGAGTTCTCTACGTGGTGTCGTCAT
TCGATGTGGACAAAGATCAGCTGTATTTGCTCATGAAGACTGGAGCCCCGACCTACCACA
TCCCCCGCGGAGAAAGAGAAAACGCCGTGAAGATGGACCAGGTTTACAACCTGGCTCGCT
ATTACGCGAAGTACCCACCCGGATTGAGGGCAAGGTTCGTCTCTGAGGAGGCGATATGGG
ACTGGACGCCCGATAGCACCTGGACAATGCCAGAGATGGACTACATGGCCACCGTCCTCC
ATGCCGTTATCTTCAGCCTCGCGGTCTACACCATGCTGACGGATTCGGGAGAAACAGACA
GAGTCCTCGGAGATATAAAAATAAGGATTTTAGAAAAAATCAGGACCACAGAACTCTTTG
GGGATGTGATGATGGCCAAGATGACCATGGCCGTCAGCCGGATCGAATGGTTGGTGGTGG
TAGCGGGCAACCTGCTGCACACCTATTTTTCCCTCGGCTTCCCGGGGGTTGCGGTGGAGA
TCCTTCTGGCGGCAGGGTTGATGGTGCCAACGTACCATCTCTGGAGCAGAACCTTCAGGG
TCATGTCATTCTTAAGAGGAACCAACGGGTACAGGCAGCCGGTCGACGGCCTACTGCCCG
CCCCTACAATAAGAAGTACGCAAACCCAATACATGGCAGGATTGGCAACTATAGTGGGAA
TCGCGGCTGTGTTCGTGAACCTGTACTACTACCTGGTGGGAAGCAACACCTACTATGTAG
CTCACAGCGTGCTCGTCTTCGCAGGCACGTTTGTGATGGTCCAGGATGGCGACCAGCTGA
ACGGTTACCCACTTCTAATATTGATGGCATACACATTTAATTCCCCGAGCCTGGCATTGA
TAGGAGGTATCTATAAGAGATGTCTGGGCAGGGTCCTTTGGAGCAGGACGACTTAGGGGG
TTTCGTTCAAGCCGGAGAAGACAGGAAACAAACCCACCCCCGCTAGCAGCGGCGGGGAGT
TGGGGCCACGGAGCTGCAGGATGTGGAACAACTACGCCCCCAAGGGGGTTGCGGAGGTAG
CGTAACCGCACAAAAA---------------------------------------
